# Supplementary material for: Dynamic and solid-state behaviour of bromoisotrianglimine
Source: Chem Sci. 2024 Aug 13;15(35):14254–63. doi: 10.1039/d4sc04207g (PMC11320023; doi:10.1039/d4sc04207g)
Supplement: SC-015-D4SC04207G-s002 [file SC-015-D4SC04207G-s002.cif]

# Supplementary Information (SI) for Chemical Science.
# This journal is © The Royal Society of Chemistry 2024

####################################################################### 
# 
# This file contains crystal structure data downloaded from the 
# Cambridge Structural Database (CSD) hosted by the Cambridge 
# Crystallographic Data Centre (CCDC).
# 
# Full information about CCDC data access policies and citation 
# guidelines are available at http://www.ccdc.cam.ac.uk/access/V1 
# 
# Audit and citation data items may have been added by the CCDC. 
# Please retain this information to preserve the provenance of 
# this file and to allow appropriate attribution of the data. 
# 
#######################################################################

data_22-meso_v0318_tw_ams371-3_dcmdiox_100k_plank_1
_database_code_depnum_ccdc_archive 'CCDC 2312774'
loop_
_audit_author_name
_audit_author_address
'Laurence Kershaw Cook'
;University of Liverpool
United Kingdom
;
_audit_update_record             
;
2023-12-07 deposited with the CCDC.	2024-07-29 downloaded from the CCDC.
;
_audit_creation_date             2022-11-17
_audit_creation_method           
;
Olex2 1.3
(compiled 2020.11.12 svn.r5f609507 for OlexSys, GUI svn.r6408)
;
_shelx_SHELXL_version_number     2018/3
_chemical_name_common            ?
_chemical_name_systematic        ?
_chemical_formula_moiety         'C28 H30 Br2 N4'
_chemical_formula_sum            'C28 H30 Br2 N4'
_chemical_formula_weight         582.38
_chemical_melting_point          ?
_chemical_oxdiff_formula         'C28 H30 Br2 N4'
loop_
_atom_type_symbol
_atom_type_description
_atom_type_scat_dispersion_real
_atom_type_scat_dispersion_imag
_atom_type_scat_source
C C 0.0033 0.0016 'International Tables Vol C Tables 4.2.6.8 and 6.1.1.4'
H H 0.0000 0.0000 'International Tables Vol C Tables 4.2.6.8 and 6.1.1.4'
Br Br -0.2901 2.4595 'International Tables Vol C Tables 4.2.6.8 and 6.1.1.4'
N N 0.0061 0.0033 'International Tables Vol C Tables 4.2.6.8 and 6.1.1.4'

_shelx_space_group_comment       
;
The symmetry employed for this shelxl refinement is uniquely defined
by the following loop, which should always be used as a source of
symmetry information in preference to the above space-group names.
They are only intended as comments.
;
_space_group_crystal_system      triclinic
_space_group_IT_number           2
_space_group_name_H-M_alt        'P -1'
_space_group_name_Hall           '-P 1'
loop_
_space_group_symop_operation_xyz
'x, y, z'
'-x, -y, -z'

_cell_length_a                   6.4446(2)
_cell_length_b                   8.9992(6)
_cell_length_c                   11.3593(4)
_cell_angle_alpha                99.016(4)
_cell_angle_beta                 92.137(3)
_cell_angle_gamma                109.139(5)
_cell_volume                     611.91(5)
_cell_formula_units_Z            1
_cell_measurement_reflns_used    9089
_cell_measurement_temperature    100.01(10)
_cell_measurement_theta_max      29.5460
_cell_measurement_theta_min      1.8090
_shelx_estimated_absorpt_T_max   0.851
_shelx_estimated_absorpt_T_min   0.424
_exptl_absorpt_coefficient_mu    3.337
_exptl_absorpt_correction_T_max  1.00000
_exptl_absorpt_correction_T_min  0.60933
_exptl_absorpt_correction_type   multi-scan
_exptl_absorpt_process_details   
;
CrysAlisPro 1.171.40.53 (Rigaku Oxford Diffraction, 2019)
Empirical absorption correction using spherical harmonics,
 implemented in SCALE3 ABSPACK scaling algorithm.
;
_exptl_absorpt_special_details   ?
_exptl_crystal_colour            'clear colourless'
_exptl_crystal_colour_lustre     clear
_exptl_crystal_colour_primary    colourless
_exptl_crystal_density_diffrn    1.580
_exptl_crystal_density_meas      ?
_exptl_crystal_density_method    ?
_exptl_crystal_description       plank
_exptl_crystal_F_000             296
_exptl_crystal_preparation       
;
Slow vapour diffusion of 1,4-dioxane into a dichloromethane solution of a 1:1 stoichiometric ratio of the RR- and SS- enantiomers
containing a mixture of the [3+3] and [2+2] macrocyclic forms.
;
_exptl_crystal_size_max          0.31
_exptl_crystal_size_mid          0.21
_exptl_crystal_size_min          0.05
_exptl_transmission_factor_max   ?
_exptl_transmission_factor_min   ?
_diffrn_reflns_av_R_equivalents  ?
_diffrn_reflns_av_unetI/netI     0.0214
_diffrn_reflns_Laue_measured_fraction_full 0.998
_diffrn_reflns_Laue_measured_fraction_max 0.889
_diffrn_reflns_limit_h_max       8
_diffrn_reflns_limit_h_min       -8
_diffrn_reflns_limit_k_max       12
_diffrn_reflns_limit_k_min       -12
_diffrn_reflns_limit_l_max       15
_diffrn_reflns_limit_l_min       -15
_diffrn_reflns_number            3047
_diffrn_reflns_point_group_measured_fraction_full 0.998
_diffrn_reflns_point_group_measured_fraction_max 0.889
_diffrn_reflns_theta_full        25.242
_diffrn_reflns_theta_max         29.557
_diffrn_reflns_theta_min         1.823
_diffrn_ambient_environment      N~2~
_diffrn_ambient_temperature      100.01(10)
_diffrn_detector                 'Hybrid Pixel Array Detector'
_diffrn_detector_area_resol_mean 10.0000
_diffrn_measured_fraction_theta_full 0.998
_diffrn_measured_fraction_theta_max 0.889
_diffrn_measurement_details      
;
List of Runs (angles in degrees, time in seconds):

  # Type    Start    End  Width  t~exp~   \w     \q     \k     \f   Frames
#--------------------------------------------------------------------------
  1  \w   -101.00   9.00   1.00   10.00    --  -15.10 -57.00-120.00  110
  2  \w    -52.00  11.00   1.00   10.00    --  -15.10  57.00 -30.00   63
  3  \w   -100.00   2.00   1.00   10.00    --  -15.10 -57.00   0.00  102
  4  \w    -53.00  17.00   1.00   10.00    --  -15.10  57.00  90.00   70
  5  \w    -55.00 -24.00   1.00   10.00    --  -15.10  68.00-150.00   31
  6  \w    -21.00  27.00   1.00   10.00    --  -15.10  68.00-150.00   48
  7  \w     44.00  74.00   1.00   10.00    --  -15.10  68.00-150.00   30
  8  \w   -103.00 -19.00   1.00   10.00    --  -15.10 -19.00 120.00   84
  9  \w     17.00  74.00   1.00   10.00    --  -15.10 -19.00 120.00   57
 10  \w    -51.00 -22.00   1.00   10.00    --  -15.10  68.00   0.00   29
 11  \w    -18.00   9.00   1.00   10.00    --  -15.10  68.00   0.00   27
 12  \w    -44.00  66.00   1.00   10.00    --  -15.10  57.00-180.00  110
 13  \w    -93.00  24.00   1.00   10.00    --  -15.10 -68.00 120.00  117
;
_diffrn_measurement_device       'four-circle diffractometer'
_diffrn_measurement_device_type  'XtaLAB AFC12 (RCD3): Kappa single'
_diffrn_measurement_method       '\w scans'
_diffrn_orient_matrix_type       
'CrysAlisPro convention (1999,Acta A55,543-557)'
_diffrn_orient_matrix_UB_11      -0.0358272000
_diffrn_orient_matrix_UB_12      -0.0847366000
_diffrn_orient_matrix_UB_13      -0.0101614000
_diffrn_orient_matrix_UB_21      0.0328289000
_diffrn_orient_matrix_UB_22      -0.0005869000
_diffrn_orient_matrix_UB_23      -0.0589321000
_diffrn_orient_matrix_UB_31      0.1064650000
_diffrn_orient_matrix_UB_32      0.0031833000
_diffrn_orient_matrix_UB_33      0.0213871000
_diffrn_radiation_monochromator  mirror
_diffrn_radiation_probe          x-ray
_diffrn_radiation_type           'Mo K\a'
_diffrn_radiation_wavelength     0.71073
_diffrn_source                   'Rotating-anode X-ray tube'
_diffrn_source_type              'Rigaku 007HF (Mo) X-ray Source'
_reflns_Friedel_coverage         0.000
_reflns_Friedel_fraction_full    .
_reflns_Friedel_fraction_max     .
_reflns_number_gt                2901
_reflns_number_total             3047
_reflns_odcompleteness_completeness 99.96
_reflns_odcompleteness_iscentric 1
_reflns_odcompleteness_theta     26.32
_reflns_special_details          
;
 _reflns_Friedel_fraction is defined as the number of unique
 Friedel pairs measured divided by the number that would be
 possible theoretically, ignoring centric projections and
 systematic absences. Completness statistics refer to single and
 composite reflections containing twin component 1 only.
;
_reflns_threshold_expression     'I > 2\s(I)'
_computing_cell_refinement       'CrysAlisPro 1.171.40.53 (Rigaku OD, 2019)'
_computing_data_collection       'CrysAlisPro 1.171.40.53 (Rigaku OD, 2019)'
_computing_data_reduction        'CrysAlisPro 1.171.40.53 (Rigaku OD, 2019)'
_computing_molecular_graphics    'Olex2 1.3 (Dolomanov et al., 2009)'
_computing_publication_material  'Olex2 1.3 (Dolomanov et al., 2009)'
_computing_structure_refinement  'SHELXL 2018/3 (Sheldrick, 2015)'
_computing_structure_solution    ?
_refine_diff_density_max         0.987
_refine_diff_density_min         -0.720
_refine_diff_density_rms         0.134
_refine_ls_extinction_coef       .
_refine_ls_extinction_method     none
_refine_ls_goodness_of_fit_ref   1.154
_refine_ls_hydrogen_treatment    constr
_refine_ls_matrix_type           full
_refine_ls_number_parameters     155
_refine_ls_number_reflns         3047
_refine_ls_number_restraints     0
_refine_ls_R_factor_all          0.0398
_refine_ls_R_factor_gt           0.0383
_refine_ls_restrained_S_all      1.154
_refine_ls_shift/su_max          0.000
_refine_ls_shift/su_mean         0.000
_refine_ls_structure_factor_coef Fsqd
_refine_ls_weighting_details     
'w=1/[\s^2^(Fo^2^)+(0.0440P)^2^+2.8160P] where P=(Fo^2^+2Fc^2^)/3'
_refine_ls_weighting_scheme      calc
_refine_ls_wR_factor_gt          0.1227
_refine_ls_wR_factor_ref         0.1232
_refine_special_details          
;Refinement of F^2^ against ALL reflections.  The weighted R-factor wR and 
goodness of fit S are based on F^2^, conventional R-factors R are based 
on F, with F set to zero for negative F^2^. The threshold expression of 
F^2^ > 2sigma(F^2^) is used only for calculating R-factors(gt) etc. and is 
not relevant to the choice of reflections for refinement.  R-factors based 
on F^2^ are statistically about twice as large as those based on F, and R- 
factors based on ALL data will be even larger.

All crystals of the [2+2]-meso form aggregate as stacked plates and planks
and present diffraction images indicative of rotational multicomponent twins.
This structure presented is the result of the best candidate crystal examined,
and was refined against a merged HKLF5 file as a two component non-merohedral 
twin related by the twin law -1 0 0 0.933 1 0.268 0 0 -1 with BASF 0.271(3).
No restraints were applied to the model, and all non-H atoms were refined
anisotropically, with all H-atoms in the structure placed in calculated positions
and refined using a riding model. Three erroneous reflections were removed from
the final refinement possibly indicative of a third minor component which
could not be identified. The final R1 refined to 0.0383.,Twin
;
_olex2_refinement_description    
;
1. Twinned data refinement
 Scales: 0.729(3)
 0.271(3)
2. Fixed Uiso
 At 1.2 times of:
  All C(H) groups, All C(H,H) groups
3.a Ternary CH refined with riding coordinates:
 C11(H11), C10(H10)
3.b Secondary CH2 refined with riding coordinates:
 C15(H15A,H15B), C12(H12A,H12B), C14(H14A,H14B), C13(H13A,H13B)
3.c Aromatic/amide H refined with riding coordinates:
 C3(H3), C5(H5), C8(H8), C17(H17), C7(H7)
;
_atom_sites_solution_hydrogens   geom
_atom_sites_solution_primary     ?
_atom_sites_solution_secondary   ?
loop_
_atom_site_label
_atom_site_type_symbol
_atom_site_fract_x
_atom_site_fract_y
_atom_site_fract_z
_atom_site_U_iso_or_equiv
_atom_site_adp_type
_atom_site_occupancy
_atom_site_site_symmetry_order
_atom_site_calc_flag
_atom_site_refinement_flags_posn
_atom_site_refinement_flags_adp
_atom_site_refinement_flags_occupancy
_atom_site_disorder_assembly
_atom_site_disorder_group
Br1 Br 0.85494(6) 0.68387(5) 0.07304(3) 0.01541(13) Uani 1 1 d . . . . .
N9 N 1.0798(5) 0.8008(4) 0.5666(3) 0.0115(6) Uani 1 1 d . . . . .
N16 N 0.0502(5) 0.3787(4) 0.2382(3) 0.0120(6) Uani 1 1 d . . . . .
C3 C 0.8511(6) 0.7341(5) 0.3265(3) 0.0124(7) Uani 1 1 d . . . . .
H3 H 1.006409 0.782328 0.327870 0.015 Uiso 1 1 calc R U . . .
C5 C 0.5197(6) 0.6550(4) 0.4289(3) 0.0099(6) Uani 1 1 d . . . . .
H5 H 0.449343 0.655178 0.500899 0.012 Uiso 1 1 calc R U . . .
C4 C 0.7495(6) 0.7280(4) 0.4336(3) 0.0090(6) Uani 1 1 d . . . . .
C8 C 0.8792(6) 0.7917(4) 0.5511(3) 0.0110(7) Uani 1 1 d . . . . .
H8 H 0.810836 0.827056 0.617296 0.013 Uiso 1 1 calc R U . . .
C17 C 0.1561(6) 0.4940(4) 0.3216(3) 0.0108(7) Uani 1 1 d . . . . .
H17 H 0.080514 0.523987 0.386368 0.013 Uiso 1 1 calc R U . . .
C11 C -0.1803(6) 0.2913(4) 0.2538(3) 0.0097(6) Uani 1 1 d . . . . .
H11 H -0.241770 0.362366 0.307577 0.012 Uiso 1 1 calc R U . . .
C6 C 0.3937(6) 0.5825(4) 0.3202(3) 0.0102(7) Uani 1 1 d . . . . .
C10 C 1.1865(6) 0.8557(4) 0.6891(3) 0.0102(7) Uani 1 1 d . . . . .
H10 H 1.106741 0.918628 0.737313 0.012 Uiso 1 1 calc R U . . .
C7 C 0.4952(6) 0.5897(4) 0.2138(3) 0.0114(7) Uani 1 1 d . . . . .
H7 H 0.410917 0.541184 0.138940 0.014 Uiso 1 1 calc R U . . .
C2 C 0.7213(6) 0.6688(4) 0.2187(3) 0.0112(7) Uani 1 1 d . . . . .
C15 C 1.4246(6) 0.9625(4) 0.6833(3) 0.0111(7) Uani 1 1 d . . . . .
H15A H 1.423991 1.059838 0.653259 0.013 Uiso 1 1 calc R U . . .
H15B H 1.496279 0.904727 0.626074 0.013 Uiso 1 1 calc R U . . .
C12 C -0.3140(6) 0.2370(4) 0.1314(3) 0.0116(7) Uani 1 1 d . . . . .
H12A H -0.312616 0.332024 0.097373 0.014 Uiso 1 1 calc R U . . .
H12B H -0.244265 0.174763 0.076604 0.014 Uiso 1 1 calc R U . . .
C14 C 1.5584(6) 1.0111(5) 0.8059(4) 0.0146(7) Uani 1 1 d . . . . .
H14A H 1.713369 1.073570 0.797159 0.018 Uiso 1 1 calc R U . . .
H14B H 1.497883 1.080199 0.860528 0.018 Uiso 1 1 calc R U . . .
C13 C -0.5519(6) 0.1346(5) 0.1401(3) 0.0133(7) Uani 1 1 d . . . . .
H13A H -0.625329 0.198600 0.190616 0.016 Uiso 1 1 calc R U . . .
H13B H -0.632965 0.099584 0.059321 0.016 Uiso 1 1 calc R U . . .

loop_
_atom_site_aniso_label
_atom_site_aniso_U_11
_atom_site_aniso_U_22
_atom_site_aniso_U_33
_atom_site_aniso_U_23
_atom_site_aniso_U_13
_atom_site_aniso_U_12
Br1 0.01312(19) 0.0186(2) 0.00922(18) 0.00282(13) 0.00225(12) -0.00194(14)
N9 0.0098(14) 0.0114(14) 0.0100(14) 0.0009(11) -0.0007(11) -0.0004(12)
N16 0.0075(14) 0.0138(15) 0.0135(15) 0.0062(12) 0.0017(11) 0.0002(12)
C3 0.0094(16) 0.0141(17) 0.0131(17) -0.0001(13) -0.0004(13) 0.0045(14)
C5 0.0094(16) 0.0122(16) 0.0092(16) 0.0029(12) 0.0029(12) 0.0045(13)
C4 0.0115(16) 0.0056(14) 0.0105(16) 0.0022(12) 0.0003(13) 0.0032(12)
C8 0.0107(16) 0.0109(16) 0.0100(16) 0.0020(12) 0.0006(13) 0.0016(13)
C17 0.0091(16) 0.0121(16) 0.0105(16) 0.0032(13) 0.0006(13) 0.0023(13)
C11 0.0046(15) 0.0126(16) 0.0093(15) 0.0015(12) -0.0008(12) -0.0002(13)
C6 0.0099(16) 0.0080(15) 0.0120(16) 0.0032(12) -0.0002(13) 0.0017(13)
C10 0.0091(16) 0.0104(15) 0.0098(16) 0.0011(12) -0.0002(12) 0.0020(13)
C7 0.0116(17) 0.0101(16) 0.0095(16) 0.0009(12) -0.0015(13) 0.0004(13)
C2 0.0123(17) 0.0106(16) 0.0096(16) 0.0026(12) 0.0030(13) 0.0017(13)
C15 0.0093(16) 0.0105(16) 0.0112(16) 0.0017(13) -0.0006(13) 0.0005(13)
C12 0.0103(16) 0.0119(16) 0.0101(16) 0.0020(12) -0.0005(13) 0.0006(13)
C14 0.0102(17) 0.0139(17) 0.0137(17) 0.0003(13) -0.0026(13) -0.0026(14)
C13 0.0101(16) 0.0154(17) 0.0120(17) 0.0042(13) -0.0021(13) 0.0007(14)

_geom_special_details            
;
 All esds (except the esd in the dihedral angle between two l.s. planes)
 are estimated using the full covariance matrix.  The cell esds are taken
 into account individually in the estimation of esds in distances, angles
 and torsion angles; correlations between esds in cell parameters are only
 used when they are defined by crystal symmetry.  An approximate (isotropic)
 treatment of cell esds is used for estimating esds involving l.s. planes.
;
loop_
_geom_bond_atom_site_label_1
_geom_bond_atom_site_label_2
_geom_bond_distance
_geom_bond_site_symmetry_2
_geom_bond_publ_flag
Br1 C2 1.897(4) . ?
N9 C8 1.272(5) . ?
N9 C10 1.464(5) . ?
N16 C17 1.272(5) . ?
N16 C11 1.468(4) . ?
C3 H3 0.9500 . ?
C3 C4 1.403(5) . ?
C3 C2 1.385(5) . ?
C5 H5 0.9500 . ?
C5 C4 1.405(5) . ?
C5 C6 1.390(5) . ?
C4 C8 1.473(5) . ?
C8 H8 0.9500 . ?
C17 H17 0.9500 . ?
C17 C6 1.478(5) . ?
C11 H11 1.0000 . ?
C11 C10 1.552(5) 2_666 ?
C11 C12 1.528(5) . ?
C6 C7 1.397(5) . ?
C10 H10 1.0000 . ?
C10 C15 1.531(5) . ?
C7 H7 0.9500 . ?
C7 C2 1.391(5) . ?
C15 H15A 0.9900 . ?
C15 H15B 0.9900 . ?
C15 C14 1.531(5) . ?
C12 H12A 0.9900 . ?
C12 H12B 0.9900 . ?
C12 C13 1.524(5) . ?
C14 H14A 0.9900 . ?
C14 H14B 0.9900 . ?
C14 C13 1.522(5) 2_666 ?
C13 H13A 0.9900 . ?
C13 H13B 0.9900 . ?

loop_
_geom_angle_atom_site_label_1
_geom_angle_atom_site_label_2
_geom_angle_atom_site_label_3
_geom_angle
_geom_angle_site_symmetry_1
_geom_angle_site_symmetry_3
_geom_angle_publ_flag
C8 N9 C10 117.0(3) . . ?
C17 N16 C11 116.9(3) . . ?
C4 C3 H3 120.5 . . ?
C2 C3 H3 120.5 . . ?
C2 C3 C4 119.0(3) . . ?
C4 C5 H5 119.5 . . ?
C6 C5 H5 119.5 . . ?
C6 C5 C4 120.9(3) . . ?
C3 C4 C5 119.2(3) . . ?
C3 C4 C8 121.5(3) . . ?
C5 C4 C8 119.2(3) . . ?
N9 C8 C4 122.1(3) . . ?
N9 C8 H8 119.0 . . ?
C4 C8 H8 119.0 . . ?
N16 C17 H17 119.1 . . ?
N16 C17 C6 121.7(3) . . ?
C6 C17 H17 119.1 . . ?
N16 C11 H11 109.8 . . ?
N16 C11 C10 108.2(3) . 2_666 ?
N16 C11 C12 108.9(3) . . ?
C10 C11 H11 109.8 2_666 . ?
C12 C11 H11 109.8 . . ?
C12 C11 C10 110.2(3) . 2_666 ?
C5 C6 C17 118.5(3) . . ?
C5 C6 C7 119.6(3) . . ?
C7 C6 C17 121.8(3) . . ?
N9 C10 C11 109.3(3) . 2_666 ?
N9 C10 H10 109.6 . . ?
N9 C10 C15 108.0(3) . . ?
C11 C10 H10 109.6 2_666 . ?
C15 C10 C11 110.9(3) . 2_666 ?
C15 C10 H10 109.6 . . ?
C6 C7 H7 120.4 . . ?
C2 C7 C6 119.2(3) . . ?
C2 C7 H7 120.4 . . ?
C3 C2 Br1 119.4(3) . . ?
C3 C2 C7 122.0(3) . . ?
C7 C2 Br1 118.6(3) . . ?
C10 C15 H15A 109.2 . . ?
C10 C15 H15B 109.2 . . ?
C10 C15 C14 112.0(3) . . ?
H15A C15 H15B 107.9 . . ?
C14 C15 H15A 109.2 . . ?
C14 C15 H15B 109.2 . . ?
C11 C12 H12A 109.3 . . ?
C11 C12 H12B 109.3 . . ?
H12A C12 H12B 108.0 . . ?
C13 C12 C11 111.6(3) . . ?
C13 C12 H12A 109.3 . . ?
C13 C12 H12B 109.3 . . ?
C15 C14 H14A 109.4 . . ?
C15 C14 H14B 109.4 . . ?
H14A C14 H14B 108.0 . . ?
C13 C14 C15 111.3(3) 2_666 . ?
C13 C14 H14A 109.4 2_666 . ?
C13 C14 H14B 109.4 2_666 . ?
C12 C13 H13A 109.6 . . ?
C12 C13 H13B 109.6 . . ?
C14 C13 C12 110.3(3) 2_666 . ?
C14 C13 H13A 109.6 2_666 . ?
C14 C13 H13B 109.6 2_666 . ?
H13A C13 H13B 108.1 . . ?

loop_
_geom_torsion_atom_site_label_1
_geom_torsion_atom_site_label_2
_geom_torsion_atom_site_label_3
_geom_torsion_atom_site_label_4
_geom_torsion
_geom_torsion_site_symmetry_1
_geom_torsion_site_symmetry_2
_geom_torsion_site_symmetry_3
_geom_torsion_site_symmetry_4
_geom_torsion_publ_flag
N9 C10 C15 C14 -173.6(3) . . . . ?
N16 C17 C6 C5 -152.8(4) . . . . ?
N16 C17 C6 C7 24.7(6) . . . . ?
N16 C11 C12 C13 175.7(3) . . . . ?
C3 C4 C8 N9 -26.1(5) . . . . ?
C5 C4 C8 N9 151.9(4) . . . . ?
C5 C6 C7 C2 0.4(5) . . . . ?
C4 C3 C2 Br1 177.5(3) . . . . ?
C4 C3 C2 C7 -3.6(6) . . . . ?
C4 C5 C6 C17 174.1(3) . . . . ?
C4 C5 C6 C7 -3.4(5) . . . . ?
C8 N9 C10 C11 97.6(4) . . . 2_666 ?
C8 N9 C10 C15 -141.8(3) . . . . ?
C17 N16 C11 C10 -94.2(4) . . . 2_666 ?
C17 N16 C11 C12 146.0(3) . . . . ?
C17 C6 C7 C2 -177.1(3) . . . . ?
C11 N16 C17 C6 175.2(3) . . . . ?
C11 C10 C15 C14 -54.0(4) 2_666 . . . ?
C11 C12 C13 C14 -58.1(4) . . . 2_666 ?
C6 C5 C4 C3 3.0(5) . . . . ?
C6 C5 C4 C8 -175.0(3) . . . . ?
C6 C7 C2 Br1 -177.8(3) . . . . ?
C6 C7 C2 C3 3.2(6) . . . . ?
C10 N9 C8 C4 -175.9(3) . . . . ?
C10 C11 C12 C13 57.1(4) 2_666 . . . ?
C10 C15 C14 C13 55.1(4) . . . 2_666 ?
C2 C3 C4 C5 0.4(5) . . . . ?
C2 C3 C4 C8 178.4(3) . . . . ?

_shelx_res_file                  
;
TITL v0318_a.res in P-1
    22-meso_v0318_tw_ams371-3_dcmdiox_100k_plank_1.res
    created by SHELXL-2018/3 at 00:03:11 on 17-Nov-2022
REM Old TITL V0318 in P-1
REM SHELXT solution in P-1: R1 0.117, Rweak 0.046, Alpha 0.078
REM <I/s> 0.000 for 0 systematic absences, Orientation as input
REM Formula found by SHELXT: C10 N2 Br
CELL 0.71073 6.4446 8.9992 11.3593 99.016 92.137 109.139
ZERR 1 0.0002 0.0006 0.0004 0.004 0.003 0.005
LATT 1
SFAC C H Br N
UNIT 28 30 2 4

L.S. 15
PLAN  10
SIZE 0.05 0.21 0.31
TEMP -173.14(10)
CONF
BOND
LIST 4
MORE -1
BOND $H
fmap 2
acta
OMIT -2 7 3
OMIT 0 0 4
OMIT -4 -3 3
REM <olex2.extras>
REM <HklSrc "%.\\22-meso_v0318_tw_AMS371-3_DCMDiox_100K_Plank_1.hkl">
REM </olex2.extras>

WGHT    0.044000    2.816000
BASF   0.27136
FVAR      11.43144
BR1   3    0.854944    0.683875    0.073035    11.00000    0.01312    0.01863 =
         0.00922    0.00282    0.00225   -0.00194
N9    4    1.079759    0.800799    0.566648    11.00000    0.00975    0.01138 =
         0.01003    0.00087   -0.00066   -0.00038
N16   4    0.050229    0.378663    0.238230    11.00000    0.00746    0.01383 =
         0.01351    0.00617    0.00174    0.00020
C3    1    0.851078    0.734134    0.326515    11.00000    0.00937    0.01414 =
         0.01309   -0.00012   -0.00043    0.00447
AFIX  43
H3    2    1.006409    0.782328    0.327870    11.00000   -1.20000
AFIX   0
C5    1    0.519684    0.655019    0.428879    11.00000    0.00937    0.01224 =
         0.00917    0.00290    0.00294    0.00446
AFIX  43
H5    2    0.449343    0.655178    0.500899    11.00000   -1.20000
AFIX   0
C4    1    0.749498    0.728044    0.433639    11.00000    0.01146    0.00557 =
         0.01053    0.00221    0.00030    0.00317
C8    1    0.879172    0.791692    0.551084    11.00000    0.01075    0.01086 =
         0.00995    0.00197    0.00060    0.00157
AFIX  43
H8    2    0.810836    0.827056    0.617296    11.00000   -1.20000
AFIX   0
C17   1    0.156112    0.493987    0.321584    11.00000    0.00911    0.01212 =
         0.01053    0.00324    0.00055    0.00226
AFIX  43
H17   2    0.080514    0.523987    0.386368    11.00000   -1.20000
AFIX   0
C11   1   -0.180322    0.291310    0.253845    11.00000    0.00459    0.01265 =
         0.00932    0.00148   -0.00081   -0.00023
AFIX  13
H11   2   -0.241770    0.362366    0.307577    11.00000   -1.20000
AFIX   0
C6    1    0.393689    0.582505    0.320247    11.00000    0.00992    0.00798 =
         0.01202    0.00321   -0.00016    0.00166
C10   1    1.186518    0.855690    0.689081    11.00000    0.00905    0.01040 =
         0.00982    0.00106   -0.00023    0.00201
AFIX  13
H10   2    1.106741    0.918628    0.737313    11.00000   -1.20000
AFIX   0
C7    1    0.495232    0.589698    0.213794    11.00000    0.01165    0.01010 =
         0.00952    0.00092   -0.00155    0.00038
AFIX  43
H7    2    0.410917    0.541184    0.138940    11.00000   -1.20000
AFIX   0
C2    1    0.721315    0.668766    0.218743    11.00000    0.01233    0.01058 =
         0.00957    0.00262    0.00300    0.00175
C15   1    1.424612    0.962482    0.683313    11.00000    0.00928    0.01051 =
         0.01124    0.00173   -0.00055    0.00054
AFIX  23
H15A  2    1.423991    1.059838    0.653259    11.00000   -1.20000
H15B  2    1.496279    0.904727    0.626074    11.00000   -1.20000
AFIX   0
C12   1   -0.313998    0.236994    0.131434    11.00000    0.01035    0.01187 =
         0.01008    0.00199   -0.00055    0.00059
AFIX  23
H12A  2   -0.312616    0.332024    0.097373    11.00000   -1.20000
H12B  2   -0.244265    0.174763    0.076604    11.00000   -1.20000
AFIX   0
C14   1    1.558377    1.011109    0.805868    11.00000    0.01018    0.01392 =
         0.01375    0.00027   -0.00264   -0.00260
AFIX  23
H14A  2    1.713369    1.073570    0.797159    11.00000   -1.20000
H14B  2    1.497883    1.080199    0.860528    11.00000   -1.20000
AFIX   0
C13   1   -0.551934    0.134574    0.140120    11.00000    0.01005    0.01544 =
         0.01201    0.00418   -0.00207    0.00068
AFIX  23
H13A  2   -0.625329    0.198600    0.190616    11.00000   -1.20000
H13B  2   -0.632965    0.099584    0.059321    11.00000   -1.20000
AFIX   0
HKLF 5


REM  v0318_a.res in P-1
REM wR2 = 0.1232, GooF = S = 1.154, Restrained GooF = 1.154 for all data
REM R1 = 0.0383 for 2901 Fo > 4sig(Fo) and 0.0398 for all 3047 data
REM 155 parameters refined using 0 restraints

END

WGHT      0.0440      2.8160

REM Highest difference peak  0.987,  deepest hole -0.720,  1-sigma level  0.134
Q1    1   0.0960  0.3194  0.1964  11.00000  0.05    0.99
Q2    1   0.7415  0.6743  0.3428  11.00000  0.05    0.70
Q3    1   1.0063  0.6814  0.5359  11.00000  0.05    0.67
Q4    1   1.6525  1.2530  0.7843  11.00000  0.05    0.67
Q5    1  -0.4182  0.3840  0.3177  11.00000  0.05    0.64
Q6    1  -0.3622  0.3848  0.0578  11.00000  0.05    0.62
Q7    1  -0.4096  0.2584  0.0504  11.00000  0.05    0.61
Q8    1   0.2853  0.7603  0.4827  11.00000  0.05    0.60
Q9    1  -0.4760  0.2602  0.3167  11.00000  0.05    0.58
Q10   1   0.7691  0.6981  0.1456  11.00000  0.05    0.56
;
_shelx_res_checksum              84604
_shelx_hkl_file                  
;
  -1   1   0   43536     485  -2
   1   0   0   43536     485   1
   2   0   0     296      45   1
   3   0   0  503439    3237   1
   4   0   0  117064     945   1
   5   0   0    8933     203   1
   6   0   0   33465     642   1
   7   0   0   80176    1366   1
   8   0   0    3062    1119   1
  -8   1   0    1857     744   1
  -7   1   0    4280     483   1
  -6   1   0  177462    2115   1
  -5   1   0   29829     337   1
  -4   1   0    5665     125   1
  -3   1   0  109794     649   1
  -2   1   0  411124    2019   1
   1   0   0   33568     329  -2
  -1   1   0   33568     329   1
   0   1   0  169409    1005  -2
   0   1   0  169409    1005   1
   1   1   0  645384   20916   1
   2   1   0  169338    1905   1
   3   1   0     177      78   1
   4   1   0   76703     696   1
   5   1   0   83444     977   1
   6   1   0   13764     472   1
   7   1   0     418     585   1
  -8   2   0   39790    1650   1
  -7   2   0   36343     982   1
  -6   2   0     644     159   1
  -5   2   0   88223    1008   1
  -4   2   0   52663     514   1
  -3   2   0   36047     360   1
  -2   2   0   30637     304   1
  -1   2   0 1187854   21905   1
   0   2   0  715532    4503  -2
   0   2   0  715532    4503   1
   1   2   0   15835    1031   1
   2   2   0  665727    3641   1
   3   2   0  117240    1018   1
   4   2   0   25129     372   1
   5   2   0    2379     273   1
   6   2   0   74033    1608   1
   7   2   0    4604     694   1
  -8   3   0    -203     642   1
  -7   3   0  103788    1438   1
  -6   3   0   50104     714   1
  -5   3   0    7066     293   1
  -4   3   0    3180     139   1
  -3   3   0  147942     882   1
  -2   3   0   31994     724   1
  -1   3   0   43675     531   1
   0   3   0  520629    4940  -2
   0   3   0  520629    4940   1
   1   3   0  170941    4073   1
   2   3   0    3709     207   1
   3   3   0   64206     857   1
   4   3   0  102866     967   1
   5   3   0   25204     913   1
   6   3   0    2277     570   1
  -8   4   0   17556     877   1
  -7   4   0    5956     461   1
  -6   4   0   35759     664   1
  -5   4   0   53929     597   1
  -4   4   0   37074     380   1
  -3   4   0   16902     223   1
  -2   4   0   42736     717   1
  -1   4   0  307641    2835   1
   0   4   0     200     121  -2
   0   4   0     200     121   1
   1   4   0  182592    4125   1
   2   4   0  232164    2123   1
   3   4   0   12103     378   1
   4   4   0     896     241   1
   5   4   0   53197    2102   1
   6   4   0   20167     860   1
  -8   5   0   20961     945   1
  -7   5   0   78719    1449   1
  -6   5   0    8203     351   1
  -5   5   0     487     178   1
  -4   5   0   63522     647   1
  -3   5   0   33167     404   1
  -2   5   0  121198    1453   1
  -1   5   0  209758    2113   1
   0   5   0  101490    1730  -2
   0   5   0  101490    1730   1
   1   5   0    3422     189   1
   2   5   0   73269    1056   1
   3   5   0  210631    5999   1
   4   5   0   19886     828   1
   5   5   0    1123     591   1
  -8   6   0    5028    1114   1
  -7   6   0   43741    1169   1
  -6   6   0   74959    1302   1
  -5   6   0    2539     193   1
  -4   6   0    5927     207   1
  -3   6   0  163565    1562   1
  -2   6   0   19280     600   1
  -1   6   0     581     164   1
   0   6   0  145049    1660  -2
   0   6   0  145049    1660   1
   1   6   0  133549    1374   1
   2   6   0    1368     242   1
   3   6   0   28441    1059   1
   4   6   0   61270    1450   1
   5   6   0    8412     852   1
  -8   7   0    9959     865   1
  -7   7   0    3808     530   1
  -6   7   0   18385     491   1
  -5   7   0   22148     541   1
  -4   7   0   11202     347   1
  -3   7   0   13946     464   1
  -2   7   0   25217     572   1
  -1   7   0   55231    1000   1
   0   7   0   12814     386  -2
   0   7   0   12814     386   1
   1   7   0   92882    1030   1
   2   7   0   60111    1440   1
   3   7   0   18647     916   1
   4   7   0    1798     606   1
  -7   8   0   16010     700   1
  -6   8   0    1109     398   1
  -5   8   0   10209     347   1
  -4   8   0  114664    1535   1
  -3   8   0   13602     437   1
  -2   8   0    1591     197   1
  -1   8   0   80288    1081   1
   0   8   0   54686    1817  -2
   0   8   0   54686    1817   1
   1   8   0   10117     431   1
   2   8   0    7617     460   1
   3   8   0   51608    1367   1
  -7   9   0    4671    1092   1
  -6   9   0   18402     750   1
  -5   9   0    5040     424   1
  -4   9   0     -58     339   1
  -3   9   0    4473     338   1
  -2   9   0   20260     729   1
  -1   9   0   16887     421   1
   0   9   0   15624     466  -2
   0   9   0   15624     466   1
   1   9   0   28587    1133   1
   2   9   0   17107     582   1
   3   9   0    1201    1056   1
  -6  10   0    5262    1289   1
  -5  10   0   23306     688   1
  -4  10   0   32922     841   1
  -3  10   0    6726     535   1
  -2  10   0   28368    1881   1
  -1  10   0   38964     769   1
   0  10   0   22039     873  -2
   0  10   0   22039     873   1
   1  10   0    1937     519   1
   2  10   0   19916    1267   1
  -6  11   0    7566    1032   1
  -5  11   0    2333     957   1
  -4  11   0   24004    2216   1
  -3  11   0   25198     992   1
  -2  11   0    4691     708   1
  -1  11   0    1223     685   1
  -4  12   0    2033     974   1
  -3  12   0   18297    1323   1
   3 -12   1    6749    1110   1
   1 -11   1    7641     639   1
   2 -11   1    2184     690   1
   3 -11   1   15847     686   1
  -4  -7  -1    5664     584  -2
   4 -11   1    5664     584   1
   5 -11   1    9671    1097   1
  -2 -10   1   34651    1516   1
  -1 -10   1   20710     649   1
   0 -10   1    1844     427   1
   1 -10   1    5596     731   1
   2 -10   1   24427     737   1
   3 -10   1   18202    1084   1
  -4  -6  -1   18628     641  -2
   4 -10   1   18628     641   1
   5 -10   1    8268     548   1
   6 -10   1    1524     741   1
  -3  -9   1    4967     807   1
  -2  -9   1     281     542   1
  -1  -9   1   22113     612   1
   0  -9   1   82812    1146   1
   1  -9   1    4597     337   1
   2  -9   1   27828     833   1
   3  -9   1   38259    1160   1
  -4  -5  -1   43106    1099  -2
   4  -9   1   43106    1099   1
   5  -9   1   22689     917   1
   6  -9   1   14063     620   1
   7  -9   1   24137     994   1
  -3  -8   1   52825    1889   1
  -2  -8   1   54651    1428   1
  -1  -8   1     124     326   1
   0  -8   1   31384     604   1
   1  -8   1   67572    1160   1
   2  -8   1   13043     417   1
   3  -8   1   25397     543   1
  -4  -4  -1   42257     711  -2
   4  -8   1   42257     711   1
   5  -8   1   13920    3856   1
   6  -8   1    5612     435   1
   7  -8   1   15467     974   1
   8  -8   1   48837    1849   1
  -4  -7   1    6871     586   1
  -3  -7   1    9615     538   1
  -2  -7   1   89764    1942   1
  -1  -7   1  130109    3460   1
   0  -7   1     330     299   1
   1  -7   1   73841     809   1
   2  -7   1  370290    7556   1
   3  -7   1   10916     439   1
  -4  -3  -1  107132    1385  -2
   4  -7   1  107132    1385   1
  -5  -2  -1   97524    1298  -2
   5  -7   1   97524    1298   1
   6  -7   1   10688     442   1
   7  -7   1     100     614   1
   8  -7   1   32380     878   1
  -5  -6   1   16614     818   1
  -4  -6   1  102316    2078   1
  -3  -6   1   12373     615   1
  -2  -6   1     -57     243   1
  -1  -6   1   94291    3480   1
   0  -6   1  129389    1508   1
   1  -6   1   52983     535   1
   2  -6   1   43612     618   1
   3  -6   1   46968     608   1
  -4  -2  -1   76513     668  -2
   4  -6   1   76513     668   1
  -5  -1  -1   16511     638  -2
   5  -6   1   16511     638   1
   6  -6   1   18248     468   1
   7  -6   1   20077     677   1
   8  -6   1   10898     603   1
  -5  -5   1   30760    1589   1
  -4  -5   1    6088     546   1
  -3  -5   1   89601    1391   1
  -2  -5   1   74012    1311   1
  -1  -5   1   34441    1005   1
   0  -5   1  128613    1270   1
   1  -5   1  522413    3278   1
   2  -5   1  155612    1711   1
   3  -5   1   57873    1525   1
  -4  -1  -1  180709    1369  -2
   4  -5   1  180709    1369   1
  -5   0  -1   43758    3679  -2
   5  -5   1   43758    3679   1
   6  -5   1    8005     348   1
   7  -5   1   10975     537   1
   8  -5   1   37520    1116   1
  -6  -4   1   11685     616   1
  -5  -4   1   97091    1199   1
  -4  -4   1   50739     740   1
  -3  -4   1     825     210   1
  -2  -4   1   25124     400   1
  -1  -4   1  380821    2301   1
   0  -4   1  138439    1064   1
   1  -4   1     930      73   1
   2  -4   1  257787    2328   1
  -3  -1  -1  166830    1476  -2
   3  -4   1  166830    1476   1
  -4   0  -1   62518     944  -2
   4  -4   1   62518     944   1
  -5   1  -1   30650     828  -2
   5  -4   1   30650     828   1
   6  -4   1   35685     508   1
   7  -4   1   18310     595   1
   8  -4   1    7706     711   1
  -6  -3   1   55733    1462   1
  -5  -3   1    2423     296   1
  -4  -3   1   67165    1076   1
  -3  -3   1  111572    1758   1
  -2  -3   1   23326     305   1
  -1  -3   1  110241    1043   1
   0  -3   1  275663    3188   1
   1  -3   1 1495581   10025   1
   2  -3   1   31810     326   1
  -3   0  -1  223435    3896  -2
   3  -3   1  223435    3896   1
  -4   1  -1  309345    2286  -2
   4  -3   1  309345    2286   1
  -5   2  -1   46103    9016  -2
   5  -3   1   46103    9016   1
   6  -3   1     364     230   1
   7  -3   1   49742     930   1
   8  -3   1   21465     983   1
  -7  -2   1      99     825   1
  -6  -2   1   78786     949   1
  -5  -2   1  165590    2768   1
  -4  -2   1    4507     235   1
  -3  -2   1    1237     199   1
  -2  -2   1  408009    2446   1
  -1  -2   1  232767    1404   1
   0  -2   1  174434    1551   1
   1  -2   1 1208882    7895   1
   2  -2   1  263353    2172   1
  -3   1  -1  135433   14956  -2
   3  -2   1  135433   14956   1
  -4   2  -1  145635     896  -2
   4  -2   1  145635     896   1
  -5   3  -1  123479     875  -2
   5  -2   1  123479     875   1
   6  -2   1   13720     441   1
   7  -2   1    9602     808   1
   8  -2   1   32212    1560   1
  -7  -1   1   39701    1018   1
  -6  -1   1   12865     533   1
  -5  -1   1   86177    1014   1
  -4  -1   1  112622    1030   1
  -3  -1   1    3003     138   1
  -2  -1   1   83316     586   1
  -1  -1   1  255293    1737   1
   0  -1   1   52600     684   1
   1  -1   1    2210      51   1
   2  -1   1  306057    2528   1
  -3   2  -1  438568    2720  -2
   3  -1   1  438568    2720   1
  -4   3  -1  166507    1319  -2
   4  -1   1  166507    1319   1
  -5   4  -1   17884    1272  -2
   5  -1   1   17884    1272   1
   6  -1   1   15370     468   1
   7  -1   1   27992     648   1
   8  -1   1    1752     740   1
  -7   0   1   36643     858   1
  -6   0   1   99634    1221   1
  -5   0   1   27299     410   1
  -4   0   1   25310     282   1
  -3   0   1    4573      99   1
  -2   0   1  255732    1604   1
  -1   0   1  157050    1000   1
   0   0   1   29121     338   1
   1   0   1  349591    2855   1
   2   0   1   33818     320   1
  -3   3  -1  177613    5524  -2
   3   0   1  177613    5524   1
  -4   4  -1  115204     852  -2
   4   0   1  115204     852   1
  -5   5  -1   58112     872  -2
   5   0   1   58112     872   1
   6   0   1    7978     400   1
   7   0   1   56260    1141   1
   8   0   1   12355    1269   1
  -8   1   1   51367    1974   1
  -7   1   1    7550     534   1
  -6   1   1   44144     841   1
  -5   1   1   89152     647   1
  -4   1   1   17875     200   1
  -3   1   1   13675     188   1
  -2   1   1  192830    1850   1
  -1   1   1    7333     159   1
   0   1   1    2522      62   1
   1   1   1  260566    3224   1
   2   1   1  142365    1524   1
  -3   4  -1   78301    5968  -2
   3   1   1   78301    5968   1
  -4   5  -1  130581    2780  -2
   4   1   1  130581    2780   1
  -5   6  -1   46188     602  -2
   5   1   1   46188     602   1
   6   1   1   45849     739   1
   7   1   1     854     597   1
  -8   2   1   16302     849   1
  -7   2   1   28994     896   1
  -6   2   1   35853     593   1
  -5   2   1   25911     384   1
  -4   2   1   94087     970   1
  -3   2   1  147102     903   1
  -2   2   1    6265     100   1
  -1   2   1  154999     893   1
   0   2   1  516509    3754   1
   1   2   1   16156     219   1
   2   2   1   48477     646   1
   3   2   1  175983    1481   1
  -4   6  -1  104126    1015  -2
   4   2   1  104126    1015   1
  -5   7  -1   14686     783  -2
   5   2   1   14686     783   1
   6   2   1   48894    1289   1
   7   2   1  102420    2846   1
  -8   3   1    1774     643   1
  -7   3   1    9670     518   1
  -6   3   1  114439    1405   1
  -5   3   1   22598     327   1
  -4   3   1   24775     249   1
  -3   3   1  133333    1087   1
  -2   3   1  215803    1683   1
  -1   3   1     751      87   1
   0   3   1  194535    1801   1
   1   3   1  245252    2752   1
   2   3   1   39794     489   1
   3   3   1   37127    1304   1
  -4   7  -1  183681    3177  -2
   4   3   1  183681    3177   1
   5   3   1   84400    1553   1
   6   3   1     799     692   1
  -8   4   1   21686     955   1
  -7   4   1    5365     442   1
  -6   4   1   17167     434   1
  -5   4   1  207373    1584   1
  -4   4   1   78610     718   1
  -3   4   1    1371     100   1
  -2   4   1   93733     836   1
  -1   4   1  129522    1557   1
   0   4   1   12632     197   1
   1   4   1   26822     327   1
   2   4   1  204045    2608   1
   3   4   1   15032     509   1
  -4   8  -1   33377     645  -2
   4   4   1   33377     645   1
   5   4   1   55776    1137   1
   6   4   1   80637    2585   1
  -8   5   1    6468     876   1
  -7   5   1   42876     880   1
  -6   5   1    2546     389   1
  -5   5   1   31679     320   1
  -4   5   1   96895     849   1
  -3   5   1   82711     844   1
  -2   5   1    1281     100   1
  -1   5   1   68711     675   1
   0   5   1  114868    1044   1
   1   5   1   47252     757   1
   2   5   1   17102     744   1
   3   5   1   35346     916   1
  -4   9  -1   97725    1499  -2
   4   5   1   97725    1499   1
   5   5   1    3872     731   1
  -8   6   1    5639     809   1
  -7   6   1    8963     728   1
  -6   6   1   46000     667   1
  -5   6   1   78566     880   1
  -4   6   1    1227     193   1
  -3   6   1   93379    1011   1
  -2   6   1  106293    1115   1
  -1   6   1   39405     508   1
   0   6   1    9084     286   1
   1   6   1   66176     700   1
   2   6   1   15038     376   1
   3   6   1   15009     658   1
  -4  10  -1   39100    1193  -2
   4   6   1   39100    1193   1
   5   6   1   16521    1431   1
  -7   7   1    3856     533   1
  -6   7   1    7808     372   1
  -5   7   1   37103     551   1
  -4   7   1   17279     417   1
  -3   7   1     369     251   1
  -2   7   1   11968     310   1
  -1   7   1   92621    1713   1
   0   7   1   52363     746   1
   1   7   1    2226     314   1
   2   7   1    2590     383   1
   3   7   1   52003    1079   1
  -4  11  -1    6410     685  -2
   4   7   1    6410     685   1
  -7   8   1    8091     653   1
  -6   8   1   46454    1181   1
  -5   8   1    2998     323   1
  -4   8   1    3367     319   1
  -3   8   1  137473    1674   1
  -2   8   1   41722     602   1
  -1   8   1    9545     328   1
   0   8   1   39664     678   1
   1   8   1   60337     830   1
   2   8   1    6522     451   1
   3   8   1   13748     744   1
  -7   9   1    2173    1071   1
  -6   9   1    9215     667   1
  -5   9   1   19852     699   1
  -4   9   1    4966     464   1
  -3   9   1    7681     444   1
  -2   9   1   86800    2020   1
  -1   9   1   12267     394   1
   0   9   1     567     329   1
   1   9   1   63060     892   1
   2   9   1    9462     525   1
  -6  10   1     341    1189   1
  -5  10   1    2319     663   1
  -4  10   1   22512     627   1
  -3  10   1    8883    1646   1
  -2  10   1    5558     451   1
  -1  10   1   42909    1153   1
   0  10   1   28363     609   1
   1  10   1   14367     670   1
   2  10   1    4472    1076   1
  -5  11   1    3197     974   1
  -4  11   1    5826    1265   1
  -3  11   1   20537    2079   1
  -2  11   1    5939     622   1
  -4  12   1     645     937   1
   3 -12   2   18108    1269   1
   1 -11   2   44538    1678   1
   2 -11   2   18076     729   1
   3 -11   2    2296     525   1
   4 -11   2   13174     822   1
  -2 -10   2   30274    1448   1
  -1 -10   2   37084    1274   1
   0 -10   2   10423     568   1
   1 -10   2   24215     774   1
   2 -10   2   40335    1081   1
   3 -10   2   84425    1612   1
   4 -10   2   32847     853   1
   5 -10   2   26018     776   1
   6 -10   2   20645     763   1
  -3  -9   2   36730    1194   1
  -2  -9   2    2228     489   1
  -1  -9   2   28995     829   1
   0  -9   2  110706    2063   1
   1  -9   2   54043     850   1
   2  -9   2     542     207   1
   3  -9   2  107599    1866   1
   4  -9   2   21233     592   1
   5  -9   2    4543     648   1
   6  -9   2   30473     716   1
  -7  -2  -2   28204    2658  -2
   7  -9   2   28204    2658   1
  -3  -8   2   52653    2052   1
  -2  -8   2   26989    1015   1
  -1  -8   2    2028     335   1
   0  -8   2   27498     681   1
   1  -8   2   44535     591   1
   2  -8   2   89698    1312   1
   3  -8   2     864     245   1
   4  -8   2   36763    1092   1
   5  -8   2   37769     693   1
   6  -8   2    1099     383   1
  -7  -1  -2    1930     641  -2
   7  -8   2    1930     641   1
  -8   0  -2   44059    1230  -2
   8  -8   2   44059    1230   1
  -4  -7   2   64744    1329   1
  -3  -7   2    4509     485   1
  -2  -7   2   28282     828   1
  -1  -7   2   25636     655   1
   0  -7   2  189139    1845   1
   1  -7   2      76     166   1
   2  -7   2   48168     624   1
   3  -7   2  207067    2484   1
   4  -7   2   24490     400   1
   5  -7   2   17321     454   1
   6  -7   2   16476     640   1
  -7   0  -2   15252     982  -2
   7  -7   2   15252     982   1
  -8   1  -2    7358     624  -2
   8  -7   2    7358     624   1
  -5  -6   2    3972     589   1
  -4  -6   2   20662     681   1
  -3  -6   2   55328    2295   1
  -2  -6   2   17085     574   1
  -1  -6   2   17920     441   1
   0  -6   2   56591     694   1
   1  -6   2   44672     415   1
   2  -6   2   12181     337   1
   3  -6   2   74660     898   1
   4  -6   2   90597     828   1
   5  -6   2   35697     619   1
   6  -6   2   13475     853   1
  -7   1  -2   13601    2298  -2
   7  -6   2   13601    2298   1
  -8   2  -2   35039     858  -2
   8  -6   2   35039     858   1
  -6  -5   2   12468    1269   1
  -5  -5   2   84943    2301   1
  -4  -5   2   46842    1280   1
  -3  -5   2   27641     516   1
  -2  -5   2   36012     589   1
  -1  -5   2  173814    1674   1
   0  -5   2     457     139   1
   1  -5   2    5643     129   1
   2  -5   2  696868    6610   1
   3  -5   2   15468     360   1
   4  -5   2    7695     128   1
   5  -5   2  104680    1104   1
   6  -5   2   40269    1502   1
  -7   2  -2    5144     481  -2
   7  -5   2    5144     481   1
  -8   3  -2   26105     946  -2
   8  -5   2   26105     946   1
  -6  -4   2    6458     591   1
  -5  -4   2    8207     597   1
  -4  -4   2  142636    2656   1
  -3  -4   2   27335     465   1
  -2  -4   2   25799     439   1
  -1  -4   2   60381    1025   1
   0  -4   2   74061     753   1
   1  -4   2   55797     518   1
   2  -4   2  150052     951   1
   3  -4   2  170094    1247   1
   4  -4   2   48766     499   1
   5  -4   2   40120     523   1
   6  -4   2   74699    4759   1
  -7   3  -2   29181     816  -2
   7  -4   2   29181     816   1
  -8   4  -2     162     892  -2
   8  -4   2     162     892   1
   6  -8  -2   57829     998  -2
  -6  -3   2   57829     998   1
  -5  -3   2   27545     738   1
  -4  -3   2   39560     688   1
  -3  -3   2  186563    1726   1
  -2  -3   2   29191     380   1
  -1  -3   2    4005     117   1
   0  -3   2   12069     138   1
   1  -3   2  149204    1061   1
   2  -3   2   15975     185   1
   3  -3   2   45176     495   1
   4  -3   2  157061    1116   1
   5  -3   2   27272     385   1
   6  -3   2    7005     295   1
  -7   4  -2   15549    1112  -2
   7  -3   2   15549    1112   1
   7  -8  -2   14200     796  -2
  -7  -2   2   14200     796   1
   6  -7  -2   16180     486  -2
  -6  -2   2   16180     486   1
  -5  -2   2   78845    1595   1
  -4  -2   2   44775     833   1
  -3  -2   2   31941     449   1
  -2  -2   2    1935      98   1
  -1  -2   2  145075     976   1
   0  -2   2  114779     736   1
   1  -2   2   39398     288   1
   2  -2   2  146412    1564   1
   3  -2   2   23959     212   1
   4  -2   2   45326     374   1
   5  -2   2   91975     918   1
   6  -2   2  118493    1677   1
  -7   5  -2    2467     385  -2
   7  -2   2    2467     385   1
  -8   6  -2   23159    1453  -2
   8  -2   2   23159    1453   1
   7  -7  -2   91091    1862  -2
  -7  -1   2   91091    1862   1
   6  -6  -2   10409     430  -2
  -6  -1   2   10409     430   1
  -5  -1   2   25049     567   1
  -4  -1   2  186159    1865   1
  -3  -1   2  376759    2890   1
  -2  -1   2   14232     197   1
  -1  -1   2  147273    1385   1
   0  -1   2   95064     669   1
   1  -1   2  140747    1392   1
   2  -1   2   78991     724   1
   3  -1   2  103285    1071   1
   4  -1   2   73246     589   1
   5  -1   2   17795     255   1
   6  -1   2   22954     531   1
  -7   6  -2   43900     961  -2
   7  -1   2   43900     961   1
  -8   7  -2    7416     679  -2
   8  -1   2    7416     679   1
   7  -6  -2   14442     641  -2
  -7   0   2   14442     641   1
   6  -5  -2   63375    1281  -2
  -6   0   2   63375    1281   1
  -5   0   2   73621     783   1
  -4   0   2   42843     442   1
  -3   0   2   32014     313   1
  -2   0   2  272281    2515   1
  -1   0   2     345      48   1
   0   0   2   39767     275   1
   1   0   2  385162    2295   1
   2   0   2   91469     900   1
   3   0   2   23598     231   1
   4   0   2   44666     428   1
   5   0   2  250144    1703   1
   6   0   2    6359     365   1
  -7   7  -2    6061     857  -2
   7   0   2    6061     857   1
  -8   8  -2   89901    2587  -2
   8   0   2   89901    2587   1
   8  -6  -2   49375    1890  -2
  -8   1   2   49375    1890   1
   7  -5  -2   18081     668  -2
  -7   1   2   18081     668   1
   6  -4  -2   10442     376  -2
  -6   1   2   10442     376   1
  -5   1   2  151081    1031   1
  -4   1   2  404169    2521   1
  -3   1   2     321      75   1
  -2   1   2  107572     691   1
  -1   1   2 1658137   22459   1
   0   1   2   63435     853   1
   1   1   2   19191     502   1
   2   1   2  156896    1041   1
   3   1   2  177950    1690   1
   4   1   2   30923     347   1
   5   1   2   53183     804   1
   6   1   2   72446    1241   1
  -7   8  -2     534     591  -2
   7   1   2     534     591   1
   8  -5  -2    6016     722  -2
  -8   2   2    6016     722   1
   7  -4  -2   52509    1203  -2
  -7   2   2   52509    1203   1
   6  -3  -2   56362    2963  -2
  -6   2   2   56362    2963   1
  -5   2   2   17038     456   1
  -4   2   2  144617    1134   1
  -3   2   2  180133    1293   1
  -2   2   2   15464     233   1
  -1   2   2    5225     115   1
   0   2   2  400668    2484   1
   1   2   2   54059    1045   1
   2   2   2    4239     131   1
   3   2   2  118990    1565   1
   4   2   2   44821     895   1
   5   2   2    7052     479   1
   6   2   2    3656     549   1
  -7   9  -2   72042    2304  -2
   7   2   2   72042    2304   1
   8  -4  -2   10409    2619  -2
  -8   3   2   10409    2619   1
   7  -3  -2    2134     533  -2
  -7   3   2    2134     533   1
   6  -2  -2  109461    1057  -2
  -6   3   2  109461    1057   1
  -5   3   2   63020    1260   1
  -4   3   2    1466     117   1
  -3   3   2   72648     565   1
  -2   3   2  530457    4159   1
  -1   3   2  112652     878   1
   0   3   2    6205     146   1
   1   3   2   87652    1560   1
   2   3   2   87093     853   1
   3   3   2    9898     325   1
   4   3   2    9728     330   1
   5   3   2   61990    1534   1
   6   3   2    4798     820   1
   8  -3  -2   26731    1202  -2
  -8   4   2   26731    1202   1
   7  -2  -2   34591    1169  -2
  -7   4   2   34591    1169   1
   6  -1  -2    4683     780  -2
  -6   4   2    4683     780   1
  -5   4   2   18494     325   1
  -4   4   2   89638     894   1
  -3   4   2    5360     160   1
  -2   4   2   38885     451   1
  -1   4   2  155466    1568   1
   0   4   2  115064    1031   1
   1   4   2    1299     132   1
   2   4   2  106923    1172   1
   3   4   2   46774    1524   1
   4   4   2     954     438   1
   5   4   2   10969     569   1
   6   4   2   10954    1311   1
   8  -2  -2    1054     715  -2
  -8   5   2    1054     715   1
   7  -1  -2   24298     666  -2
  -7   5   2   24298     666   1
   6   0  -2   53599    1221  -2
  -6   5   2   53599    1221   1
  -5   5   2     220     135   1
  -4   5   2   36080     432   1
  -3   5   2   76035     781   1
  -2   5   2   66537    1096   1
  -1   5   2     108     182   1
   0   5   2  133164    1240   1
   1   5   2   89127     818   1
   2   5   2     143     173   1
   3   5   2    5193     414   1
   4   5   2   31605     935   1
   5   5   2     795     626   1
   8  -1  -2   25207    3409  -2
  -8   6   2   25207    3409   1
   7   0  -2    8743     548  -2
  -7   6   2    8743     548   1
   6   1  -2    2922     311  -2
  -6   6   2    2922     311   1
  -5   6   2   40866     687   1
  -4   6   2    1811     171   1
  -3   6   2    6345     221   1
  -2   6   2  111848    1566   1
  -1   6   2  117228    1334   1
   0   6   2   10136     300   1
   1   6   2   65577     696   1
   2   6   2  296706    5389   1
   3   6   2     897     426   1
   4   6   2    9037     594   1
   5   6   2   63438    2210   1
   7   1  -2  118372    1689  -2
  -7   7   2  118372    1689   1
   6   2  -2    8978     694  -2
  -6   7   2    8978     694   1
  -5   7   2   18060     455   1
  -4   7   2  124788    1878   1
  -3   7   2     468     135   1
  -2   7   2     627     180   1
  -1   7   2  136220    1513   1
   0   7   2   75823    1233   1
   1   7   2    1591     260   1
   2   7   2   80560    1851   1
   3   7   2   27326    1344   1
   4   7   2    2623     785   1
   7   2  -2   18886     757  -2
  -7   8   2   18886     757   1
   6   3  -2   31913     722  -2
  -6   8   2   31913     722   1
  -5   8   2    1715     346   1
  -4   8   2    1565     332   1
  -3   8   2   47217     655   1
  -2   8   2   21841     361   1
  -1   8   2     260     270   1
   0   8   2   62877     885   1
   1   8   2  184465    1967   1
   2   8   2    5016     489   1
   3   8   2    8904     688   1
   7   3  -2    8091    1221  -2
  -7   9   2    8091    1221   1
  -6   9   2   12199     719   1
  -5   9   2  102300    1433   1
  -4   9   2     798     443   1
  -3   9   2    2071     451   1
  -2   9   2   27568     461   1
  -1   9   2   46123     682   1
   0   9   2    2636     363   1
   1   9   2   36320     699   1
   2   9   2   52287    1173   1
  -6  10   2    4843    1241   1
  -5  10   2    1072     517   1
  -4  10   2    8862     574   1
  -3  10   2    4842     419   1
  -2  10   2    7250     497   1
  -1  10   2   26154     675   1
   0  10   2   29867     639   1
   1  10   2   34184     890   1
   2  10   2    7968    1114   1
  -4  11   2     693     674   1
  -3  11   2    1110     945   1
  -2  11   2   27381    1529   1
   2 -12   3    1344     981   1
   3 -12   3    7309    1098   1
   0 -11   3    6562    1122   1
   1 -11   3   16022     731   1
   2 -11   3    8195     567   1
   3 -11   3    1979     476   1
   4 -11   3    9530     639   1
   6 -11   3    4935    1085   1
  -2 -10   3   15008    1194   1
  -1 -10   3   19056     741   1
   0 -10   3    3422     444   1
   1 -10   3    1509     510   1
   2 -10   3   11645     593   1
   3 -10   3   39711     767   1
   4 -10   3   24431     673   1
   5 -10   3    2567     753   1
   6 -10   3   10688     680   1
   3 -11  -3   28081    1088  -2
  -3  -9   3   28081    1088   1
  -2  -9   3   21189     681   1
  -1  -9   3    4110     504   1
   0  -9   3    1155     373   1
   1  -9   3   30210     811   1
   2  -9   3    1167     223   1
   3  -9   3    1530     353   1
   4  -9   3   31559     939   1
   5  -9   3   19100     859   1
   6  -9   3    2181     560   1
   7  -9   3   12306    1054   1
  -4  -8   3   17861    1463   1
   3 -10  -3   19237     756  -2
  -3  -8   3   19237     756   1
  -2  -8   3   51411    2137   1
  -1  -8   3   37094     793   1
   0  -8   3    3870     303   1
   1  -8   3   37392     513   1
   2  -8   3   14866     278   1
   3  -8   3   55065     802   1
   4  -8   3   23463     533   1
   5  -8   3   23941     522   1
   6  -8   3   28029     725   1
   7  -8   3    1042     604   1
   8  -8   3     349    1058   1
  -4  -7   3   34172     995   1
   3  -9  -3   66672    1066  -2
  -3  -7   3   66672    1066   1
  -2  -7   3   10593     485   1
  -1  -7   3    4858     326   1
   0  -7   3   43436     705   1
   1  -7   3     859     145   1
   2  -7   3    2662     156   1
   3  -7   3  109507    1157   1
   4  -7   3   10882     388   1
   5  -7   3    1337     333   1
   6  -7   3   54449     956   1
   7  -7   3   71943    1272   1
   8  -7   3     335     950   1
  -5  -6   3    5190     596   1
  -4  -6   3   15586    3745   1
   3  -8  -3  140833    2010  -2
  -3  -6   3  140833    2010   1
  -2  -6   3  148160    1865   1
  -1  -6   3   20037     422   1
   0  -6   3   99758    1299   1
   1  -6   3  168607    1255   1
   2  -6   3     677     172   1
   3  -6   3   33594     427   1
   4  -6   3   98040    1514   1
   5  -6   3   44051     700   1
   6  -6   3    6156     385   1
   7  -6   3   24411     517   1
   8  -6   3    4679     730   1
  -6  -5   3    8292    1207   1
  -5  -5   3   61354    1679   1
  -4  -5   3   41603    1118   1
   3  -7  -3   25677     721  -2
  -3  -5   3   25677     721   1
  -2  -5   3  116913    1724   1
  -1  -5   3   19344     323   1
   0  -5   3    2097     144   1
   1  -5   3   13575     168   1
   2  -5   3   42885     444   1
   3  -5   3    7373     136   1
   4  -5   3   11633     179   1
   5  -5   3   84768     869   1
   6  -5   3   35772     689   1
   7  -5   3   18427     617   1
   8  -5   3    9816     756   1
  -6  -4   3   11207     733   1
  -5  -4   3   14141     769   1
  -4  -4   3  134035    2343   1
   3  -6  -3  130577    1685  -2
  -3  -4   3  130577    1685   1
  -2  -4   3   30398     721   1
  -1  -4   3  137055     930   1
   0  -4   3  400768    2364   1
   1  -4   3   20698     173   1
   2  -4   3    7639     147   1
   3  -4   3  116681     929   1
   4  -4   3   49692     828   1
   5  -4   3     215     215   1
   6  -4   3   28856     489   1
   7  -4   3   21327     627   1
  -6  -3   3   51242     876   1
  -5  -3   3   44356     812   1
  -4  -3   3   28012     986   1
   3  -5  -3  145050    3164  -2
  -3  -3   3  145050    3164   1
  -2  -3   3  212694    2224   1
  -1  -3   3   57757     499   1
   0  -3   3   14653     154   1
   1  -3   3    9322     130   1
   2  -3   3  122986     788   1
   3  -3   3    6481     104   1
   4  -3   3   79456    1257   1
   5  -3   3   34899     426   1
   6  -3   3   15341     315   1
   7  -3   3   14422     703   1
  -7  -2   3   23282    1084   1
  -6  -2   3   14141     520   1
  -5  -2   3   67929    1339   1
   4  -5  -3  138907    1478  -2
  -4  -2   3  138907    1478   1
   3  -4  -3   67501     991  -2
  -3  -2   3   67501     991   1
   2  -3  -3  133998    1723  -2
  -2  -2   3  133998    1723   1
  -1  -2   3  393956    2176   1
   0  -2   3  544678    3919   1
   1  -2   3    1582      77   1
   2  -2   3  141320    1015   1
   3  -2   3  115167     685   1
   4  -2   3    9510     137   1
   5  -2   3   15910     261   1
   6  -2   3   47306     565   1
   7  -2   3    6857     494   1
   8  -2   3    1637    1035   1
  -7  -1   3   47955    1392   1
  -6  -1   3   47117    1454   1
  -5  -1   3    4188     331   1
   4  -4  -3   68189    6473  -2
  -4  -1   3   68189    6473   1
   3  -3  -3  370678    3567  -2
  -3  -1   3  370678    3567   1
   2  -2  -3   53920     477  -2
  -2  -1   3   53920     477   1
  -1  -1   3   32405     242   1
   0  -1   3  349576    1896   1
   1  -1   3  316011    2230   1
   2  -1   3    3318      70   1
   3  -1   3  127669     968   1
   4  -1   3  192315    1098   1
   5  -1   3    6636     189   1
   6  -1   3   32477     757   1
   7  -1   3   49536    1381   1
   8  -1   3   13472    1136   1
  -7   0   3    2278     523   1
  -6   0   3   62660     883   1
  -5   0   3  123977    1767   1
   4  -3  -3   24686     651  -2
  -4   0   3   24686     651   1
   3  -2  -3  306968    2152  -2
  -3   0   3  306968    2152   1
   2  -1  -3  347958    3419  -2
  -2   0   3  347958    3419   1
  -1   0   3   37854     459   1
   0   0   3    4189     101   1
   1   0   3  480391    3874   1
   2   0   3   71566     844   1
   3   0   3    7063     167   1
   4   0   3   61845     785   1
   5   0   3    2872     207   1
   6   0   3    7631     520   1
   7   0   3    9881     694   1
   8   0   3   15117    1240   1
  -8   1   3   26867    1024   1
  -7   1   3   28946     946   1
  -6   1   3    6465     361   1
  -5   1   3   32976     600   1
   4  -2  -3   39075    2020  -2
  -4   1   3   39075    2020   1
   3  -1  -3   86013     783  -2
  -3   1   3   86013     783   1
   2   0  -3  110352   13319  -2
  -2   1   3  110352   13319   1
  -1   1   3  256550    1920   1
   0   1   3  118837     751   1
   1   1   3    4155     121   1
   2   1   3  184000    1409   1
   3   1   3  234813    2643   1
   4   1   3    5551     194   1
   5   1   3   62454    1162   1
   6   1   3   82480    1453   1
   7   1   3    2345     591   1
  -8   2   3     399     653   1
  -7   2   3   42086    1263   1
  -6   2   3   56562     713   1
  -5   2   3    2026     148   1
   4  -1  -3  121640     946  -2
  -4   2   3  121640     946   1
   3   0  -3  327140    2584  -2
  -3   2   3  327140    2584   1
   2   1  -3   13355    2080  -2
  -2   2   3   13355    2080   1
  -1   2   3   43817     651   1
   0   2   3  227451    2600   1
   1   2   3  339707    3452   1
   2   2   3   27606     305   1
   3   2   3  102019     930   1
   4   2   3   19449     382   1
   5   2   3   14715     519   1
   6   2   3   10127     671   1
   7   2   3    3636    1076   1
  -8   3   3   42429    1219   1
  -7   3   3    8185     978   1
  -6   3   3   11757     321   1
  -5   3   3   43829     573   1
   4   0  -3   31758     617  -2
  -4   3   3   31758     617   1
   3   1  -3  205874    1382  -2
  -3   3   3  205874    1382   1
   2   2  -3   73291    5425  -2
  -2   3   3   73291    5425   1
  -1   3   3  145916    1932   1
   0   3   3    9892     186   1
   1   3   3  254177    1884   1
   2   3   3  197706    3522   1
   3   3   3  154621    2141   1
   4   3   3   74125     958   1
   5   3   3   83119    1333   1
   6   3   3   61134    1256   1
  -8   4   3   29212    1228   1
  -7   4   3   45568    1187   1
  -6   4   3   41986     541   1
  -5   4   3   57388     617   1
   4   1  -3  144054    1304  -2
  -4   4   3  144054    1304   1
   3   2  -3  130351    1111  -2
  -3   4   3  130351    1111   1
  -2   4   3  140604    6691   1
  -1   4   3  108514    2851   1
   0   4   3  390492    2954   1
   1   4   3   44122     603   1
   2   4   3   19790     400   1
   3   4   3  323167    4882   1
   4   4   3   36020    1013   1
   5   4   3    2005     564   1
   6   4   3   21260    1485   1
  -8   5   3    3464     785   1
  -7   5   3    2654     655   1
  -6   5   3  184134    2170   1
  -5   5   3   23413     876   1
   4   2  -3   28421    7915  -2
  -4   5   3   28421    7915   1
   3   3  -3  150916    3273  -2
  -3   5   3  150916    3273   1
  -2   5   3   61038    1033   1
  -1   5   3    2093     203   1
   0   5   3  119791    1431   1
   1   5   3  180176    1791   1
   2   5   3   84687    1973   1
   3   5   3   60306    1235   1
   4   5   3   86842    1815   1
   5   5   3   96776    2821   1
  -7   6   3   10966     567   1
  -6   6   3   23996     802   1
  -5   6   3   78926    1733   1
  -4   6   3  106165    1126   1
   3   4  -3   75119    1144  -2
  -3   6   3   75119    1144   1
  -2   6   3  104902    2941   1
  -1   6   3   67097     967   1
   0   6   3   52336     589   1
   1   6   3    3852     248   1
   2   6   3  117906    1382   1
   3   6   3   92023    1264   1
   4   6   3      25     509   1
   5   6   3   42852    1890   1
  -7   7   3   46385    1591   1
  -6   7   3   82009    1247   1
  -5   7   3     920     444   1
  -4   7   3  101703    2613   1
   3   5  -3   43162     880  -2
  -3   7   3   43162     880   1
  -2   7   3   59277    1054   1
  -1   7   3    9318     329   1
   0   7   3   78557    1001   1
   1   7   3   23582     574   1
   2   7   3   12376     479   1
   3   7   3   67329    1099   1
  -7   8   3     867     906   1
  -6   8   3   31790     732   1
  -5   8   3   34294     794   1
  -4   8   3   12224     978   1
   3   6  -3   77211    1221  -2
  -3   8   3   77211    1221   1
  -2   8   3   15212     466   1
  -1   8   3   49037     630   1
   0   8   3     941     351   1
   1   8   3    1513     408   1
   2   8   3  112376    1383   1
   3   8   3    1003     954   1
  -7   9   3   74167    2364   1
  -6   9   3    3227     730   1
  -5   9   3    5937     526   1
  -4   9   3   86979    2911   1
   3   7  -3   35263     836  -2
  -3   9   3   35263     836   1
  -2   9   3   19802     545   1
  -1   9   3   18631     477   1
   0   9   3   27404     645   1
   1   9   3     493     449   1
   2   9   3   37266    1145   1
  -5  10   3     779     631   1
  -4  10   3   15105     646   1
   3   8  -3   37257     711  -2
  -3  10   3   37257     711   1
  -2  10   3   16192     609   1
  -1  10   3    2757     467   1
   0  10   3    2261     676   1
   1  10   3   22483     929   1
  -4  11   3    4756    1044   1
   3   9  -3   18987    1322  -2
  -3  11   3   18987    1322   1
  -1  11   3    9155    1132   1
   3 -12   4    4147    1049   1
   0 -11   4    8291     915   1
  -1  -9  -4   33451    1577  -2
   1 -11   4   33451    1577   1
   2 -11   4   23265     708   1
   3 -11   4    1371     557   1
   4 -11   4     696     636   1
   6 -11   4    7088    1182   1
  -2 -10   4    6909    1035   1
  -1 -10   4   31064     873   1
   0 -10   4   43046     998   1
  -1  -8  -4   11957     550  -2
   1 -10   4   11957     550   1
   2 -10   4   11588     555   1
   3 -10   4    2928     441   1
   4 -10   4   25682     763   1
   5 -10   4    3644     746   1
   6 -10   4   11983     799   1
  -3  -9   4   22433    1393   1
  -2  -9   4   49456    1305   1
  -1  -9   4    6360     564   1
   0  -9   4   50502     936   1
  -1  -7  -4   92541    1422  -2
   1  -9   4   92541    1422   1
   2  -9   4   19010     534   1
   3  -9   4   16872     643   1
   4  -9   4   43773    1168   1
   5  -9   4   18211     694   1
   6  -9   4    6057     575   1
   7  -9   4   13234     838   1
  -4  -8   4   19823    1509   1
  -3  -8   4    4370     544   1
  -2  -8   4   54646    1224   1
  -1  -8   4  111791    2021   1
   0  -8   4   22598     586   1
  -1  -6  -4   11816     310  -2
   1  -8   4   11816     310   1
   2  -8   4   49878     629   1
   3  -8   4   11289     415   1
   4  -8   4    1787     310   1
   5  -8   4   52128     969   1
   6  -8   4   16275     780   1
   7  -8   4     345     612   1
  -4  -7   4   66157    1400   1
  -3  -7   4   31520     952   1
  -2  -7   4     576     366   1
  -1  -7   4   66187     903   1
   0  -7   4   54961    1181   1
  -1  -5  -4   79052     726  -2
   1  -7   4   79052     726   1
   2  -7   4   10894     472   1
   3  -7   4   46665     679   1
   4  -7   4    9554     309   1
   5  -7   4    6108     436   1
   6  -7   4   18372     598   1
   7  -7   4    1003     461   1
   8  -7   4   15022    1257   1
  -5  -6   4   23717     919   1
  -4  -6   4    6386     537   1
  -3  -6   4   43239     804   1
  -2  -6   4   70443    1428   1
  -1  -6   4  157246    1597   1
   0  -6   4    7500     195   1
  -1  -4  -4   94161    1323  -2
   1  -6   4   94161    1323   1
   2  -6   4   51271     785   1
   3  -6   4   10112     204   1
   4  -6   4   55792     517   1
   5  -6   4   22294     672   1
   6  -6   4     165     373   1
   7  -6   4   31723     751   1
   8  -6   4   14496    1167   1
  -6  -5   4     211    1037   1
  -5  -5   4   52614    1197   1
  -4  -5   4   31026     853   1
  -3  -5   4    8889     266   1
  -2  -5   4  149516    1560   1
  -1  -5   4   81874     868   1
   0  -5   4   64971     512   1
  -1  -3  -4    6271     115  -2
   1  -5   4    6271     115   1
   2  -5   4   77021    3973   1
   3  -5   4   89109     797   1
   4  -5   4   12262     204   1
   5  -5   4   26203     488   1
   6  -5   4    1472     306   1
   7  -5   4   20380     749   1
  -6  -4   4   60066    2174   1
  -5  -4   4    3998     481   1
  -4  -4   4   35074     812   1
  -3  -4   4   65413     612   1
  -2  -4   4  168074    1939   1
  -1  -4   4   23992     276   1
   0  -4   4   70064     725   1
  -1  -2  -4  483935    3016  -2
   1  -4   4  483935    3016   1
  -2  -1  -4   26365     662  -2
   2  -4   4   26365     662   1
   3  -4   4   89126     843   1
   4  -4   4   64564     670   1
   5  -4   4   35703     510   1
   6  -4   4   85551     939   1
  -6  -3   4   29079     917   1
  -5  -3   4   49325     859   1
  -4  -3   4   25873     579   1
  -3  -3   4  174183    1839   1
  -2  -3   4  195525    1568   1
  -1  -3   4   83560     570   1
   0  -3   4  193714    1567   1
  -1  -1  -4  405242    2776  -2
   1  -3   4  405242    2776   1
  -2   0  -4  448414   10567  -2
   2  -3   4  448414   10567   1
   3  -3   4   24492     279   1
   4  -3   4   48500     692   1
   5  -3   4  127398    1157   1
   6  -3   4    1466     254   1
   7  -3   4    3970     613   1
  -6  -2   4    7035     516   1
  -5  -2   4   39126     818   1
  -4  -2   4  168469    1726   1
  -3  -2   4   14376     252   1
  -2  -2   4   34053     329   1
  -1  -2   4  256205    1460   1
   0  -1  -4  150303    1090  -2
   0  -2   4  150303    1090   1
  -1   0  -4  122975    2320  -2
   1  -2   4  122975    2320   1
  -2   1  -4  349509   13213  -2
   2  -2   4  349509   13213   1
   3  -2   4  116570    1439   1
   4  -2   4   68279     549   1
   5  -2   4   88751     936   1
   6  -2   4   48148     721   1
   7  -2   4   28108     981   1
   8  -2   4   12414     898   1
  -7  -1   4   25593     827   1
  -6  -1   4   37291     795   1
  -5  -1   4   25601     649   1
  -4  -1   4   60825     931   1
  -3  -1   4   95886    1050   1
  -2  -1   4  115761     689   1
  -1  -1   4  183853    1017   1
   0   0  -4  331514    2719  -2
   0  -1   4  331514    2719   1
  -1   1  -4  300758    3285  -2
   1  -1   4  300758    3285   1
  -2   2  -4  371118    6281  -2
   2  -1   4  371118    6281   1
   3  -1   4   60633     428   1
   4  -1   4  213649    1622   1
   5  -1   4   86614     984   1
   6  -1   4    1407     412   1
   7  -1   4   34655    1264   1
  -7   0   4   32321     860   1
  -6   0   4   30939     699   1
  -5   0   4  124912    1355   1
  -4   0   4  185472    2566   1
  -3   0   4   30797     377   1
  -2   0   4  219816    1425   1
  -1   0   4  108364     670   1
   0   1  -4   19603     339  -2
   0   0   4   19603     339   1
  -1   2  -4  239805    2271  -2
   1   0   4  239805    2271   1
  -2   3  -4  343643   11432  -2
   2   0   4  343643   11432   1
   3   0   4  101555     924   1
   4   0   4   30371     377   1
   5   0   4   82109     861   1
   6   0   4   63164    1113   1
   7   0   4     243     521   1
  -8   1   4   11975     847   1
  -7   1   4   52793    1033   1
  -6   1   4   29069     656   1
  -5   1   4    8164     385   1
  -4   1   4   75976     791   1
  -3   1   4  179810    1323   1
  -2   1   4    2722      96   1
  -1   1   4  201563    4230   1
   0   2  -4  150746    3272  -2
   0   1   4  150746    3272   1
  -1   3  -4  501225    3492  -2
   1   1   4  501225    3492   1
  -2   4  -4   33370     675  -2
   2   1   4   33370     675   1
   3   1   4   61720     502   1
   4   1   4  587308    7685   1
   5   1   4     271     278   1
   6   1   4   16538    1018   1
   7   1   4   64297    1503   1
  -8   2   4   23741    1840   1
  -7   2   4   15468     781   1
  -6   2   4   56438     897   1
  -5   2   4  479064    4088   1
  -4   2   4    3237     199   1
  -3   2   4   83058     702   1
  -2   2   4  543254    3187   1
  -1   2   4    1420     106   1
   0   2   4   50933    4774   1
  -1   4  -4  415776    7179  -2
   1   2   4  415776    7179   1
   2   2   4  145612    1583   1
   3   2   4   14927     336   1
   4   2   4  182786    2024   1
   5   2   4   99368    1440   1
   6   2   4    4867     608   1
   7   2   4   19521    1357   1
  -8   3   4   40160    1744   1
  -7   3   4   18743     787   1
  -6   3   4    2209     319   1
  -5   3   4  117770    1061   1
  -4   3   4  130018    1249   1
  -3   3   4    4724     139   1
  -2   3   4   71915     784   1
  -1   3   4  209021    1596   1
   0   3   4   52448     668   1
  -1   5  -4    8744     186  -2
   1   3   4    8744     186   1
   2   3   4   65406    1514   1
   3   3   4  214606    6097   1
   4   3   4    8534     399   1
   5   3   4   15394     651   1
   6   3   4   99357    2001   1
  -8   4   4    2544    1121   1
  -7   4   4   35157    1107   1
  -6   4   4  103707    1022   1
  -5   4   4   13552     340   1
  -4   4   4   28879     355   1
  -3   4   4  401685    4158   1
  -2   4   4   17152     334   1
  -1   4   4   17316     346   1
   0   4   4   26821     784   1
  -1   6  -4   99904    1126  -2
   1   4   4   99904    1126   1
   2   4   4    9198     303   1
   3   4   4   59136    1051   1
   4   4   4   83732    1615   1
   5   4   4    1914     571   1
   6   4   4   23743    1555   1
  -8   5   4    8581    1310   1
  -7   5   4    1497     698   1
  -6   5   4    8467     492   1
  -5   5   4   95467    1270   1
  -4   5   4    2411     214   1
  -3   5   4   29366     682   1
  -2   5   4  108547    1252   1
  -1   5   4   30160     575   1
   0   5   4    1566     292   1
  -1   7  -4   85692    1128  -2
   1   5   4   85692    1128   1
   2   5   4   40353    1766   1
   3   5   4   17556     498   1
   4   5   4   17967     826   1
   5   5   4   37722    1866   1
  -7   6   4    3714     719   1
  -6   6   4   10728     643   1
  -5   6   4   11147     508   1
  -4   6   4   62642     913   1
  -3   6   4   59542     830   1
  -2   6   4   11229     381   1
  -1   6   4   12440     916   1
   0   6   4   40352    1166   1
  -1   8  -4    9092     531  -2
   1   6   4    9092     531   1
   2   6   4    6985     549   1
   3   6   4   68464    1003   1
   4   6   4    1251     528   1
  -7   7   4   10795     729   1
  -6   7   4   48485    1210   1
  -5   7   4    1232     427   1
  -4   7   4    3600     524   1
  -3   7   4   92201    1500   1
  -2   7   4   69687    1053   1
  -1   7   4    3009     310   1
   0   7   4   31381     583   1
  -1   9  -4  118812    1625  -2
   1   7   4  118812    1625   1
   2   7   4    7331     445   1
   3   7   4   12847     626   1
  -7   8   4    1734     717   1
  -6   8   4    7186     584   1
  -5   8   4   33866    1008   1
  -4   8   4   10906     538   1
  -3   8   4    9842     656   1
  -2   8   4   61091    1358   1
  -1   8   4   20062     695   1
   0   8   4   21315     835   1
  -1  10  -4   10768     475  -2
   1   8   4   10768     475   1
   2   8   4   31733     701   1
  -7   9   4      77    1098   1
  -6   9   4     444     783   1
  -5   9   4    1399     644   1
  -4   9   4   60442    1411   1
  -3   9   4   17601     670   1
  -2   9   4    2965     318   1
  -1   9   4   22861     541   1
   0   9   4   88034    1337   1
  -1  11  -4   21270     915  -2
   1   9   4   21270     915   1
   2   9   4    6145     766   1
  -5  10   4    -250     845   1
  -4  10   4    4884     522   1
  -3  10   4   22348     686   1
  -2  10   4   15358     614   1
  -1  10   4    4472     639   1
   0  10   4   19507     932   1
  -1  12  -4    9062     784  -2
   1  10   4    9062     784   1
  -4  11   4    3864    1005   1
  -2  11   4   17544    1310   1
   3 -12   5    1798    1064   1
   0 -11   5   57113    2473   1
   1 -11   5    3049     623   1
   2 -11   5   16155     795   1
   3 -11   5   30593     912   1
   4 -11   5    4743    1144   1
  -5  -5  -5   21141    1546  -2
   5 -11   5   21141    1546   1
   6 -11   5    9785    1281   1
  -2 -10   5    2924     995   1
  -1 -10   5   28890     976   1
   0 -10   5   36057     706   1
   1 -10   5    3863     491   1
   2 -10   5    1367     432   1
   3 -10   5   21772    1889   1
   4 -10   5   14529     638   1
  -5  -4  -5   16537    1023  -2
   5 -10   5   16537    1023   1
  -6  -3  -5   17155    4370  -2
   6 -10   5   17155    4370   1
  -3  -9   5   27546    1511   1
  -2  -9   5   37614    1632   1
  -1  -9   5   11715     546   1
   0  -9   5       0     349   1
   1  -9   5   33555     588   1
   2  -9   5   33804     990   1
   3  -9   5    2669     413   1
   4  -9   5   34801    1958   1
  -5  -3  -5   11495    1093  -2
   5  -9   5   11495    1093   1
  -6  -2  -5    6561    2794  -2
   6  -9   5    6561    2794   1
  -4  -8   5    8704    1279   1
  -3  -8   5    6483     563   1
  -2  -8   5   16799     585   1
  -1  -8   5   37751     639   1
   0  -8   5   26527     541   1
   1  -8   5    7404     252   1
   2  -8   5   32381     623   1
   3  -8   5   28237     559   1
   4  -8   5   39241     911   1
  -5  -2  -5   57195    3070  -2
   5  -8   5   57195    3070   1
  -6  -1  -5   37985    1050  -2
   6  -8   5   37985    1050   1
   7  -8   5    1344     730   1
  -4  -7   5   37651     891   1
  -3  -7   5   58959    1030   1
  -2  -7   5   40671     666   1
  -1  -7   5   19603     447   1
   0  -7   5   86143     971   1
   1  -7   5   57499     700   1
   2  -7   5   21520     471   1
   3  -7   5   24899     488   1
   4  -7   5   55937    1021   1
  -5  -1  -5   13489     617  -2
   5  -7   5   13489     617   1
  -6   0  -5   30541    7573  -2
   6  -7   5   30541    7573   1
   7  -7   5   19870    1000   1
  -5  -6   5   29999    1343   1
  -4  -6   5   12980     613   1
  -3  -6   5    5760     349   1
  -2  -6   5   48124     678   1
  -1  -6   5   81674    1374   1
   0  -6   5   10944     234   1
   1  -6   5  119785     948   1
   2  -6   5  138999    1359   1
   3  -6   5   84856     692   1
  -4  -1  -5   25541    1231  -2
   4  -6   5   25541    1231   1
  -5   0  -5  106021    1411  -2
   5  -6   5  106021    1411   1
  -6   1  -5  137907    1990  -2
   6  -6   5  137907    1990   1
   7  -6   5   11626     957   1
   8  -6   5   18133    1301   1
  -6  -5   5   13234    1356   1
  -5  -5   5   21147     824   1
  -4  -5   5  111212    2304   1
  -3  -5   5  193489    2088   1
  -2  -5   5   66992     897   1
  -1  -5   5  186319    1592   1
   0  -5   5  248398    2045   1
   1  -5   5    3409     165   1
   2  -5   5   53962     805   1
   3  -5   5  234427    2104   1
  -4   0  -5   36012     722  -2
   4  -5   5   36012     722   1
  -5   1  -5   92163    1861  -2
   5  -5   5   92163    1861   1
  -6   2  -5  117850    1902  -2
   6  -5   5  117850    1902   1
   7  -5   5    7099     716   1
  -6  -4   5   60230    1986   1
  -5  -4   5   17670     724   1
  -4  -4   5    1360     423   1
  -3  -4   5  105254    1380   1
  -2  -4   5   30576     541   1
  -1  -4   5     -17     129   1
   0  -4   5  187492    2008   1
   1  -4   5  194150    1506   1
   2  -4   5   23553     430   1
   3  -4   5    2930      99   1
  -4   1  -5  137944     911  -2
   4  -4   5  137944     911   1
  -5   2  -5  234756    3649  -2
   5  -4   5  234756    3649   1
  -6   3  -5   17987    3202  -2
   6  -4   5   17987    3202   1
   7  -4   5   29196    1255   1
  -6  -3   5    7028     618   1
  -5  -3   5  100758    1490   1
  -4  -3   5  157453    1957   1
  -3  -3   5   12017     244   1
  -2  -3   5  169939    1845   1
  -1  -3   5  323920    3157   1
   0  -3   5    2862      97   1
   1  -3   5   37369     392   1
   2  -3   5  113459     692   1
   3  -3   5  128244    1056   1
  -4   2  -5   14122    1762  -2
   4  -3   5   14122    1762   1
  -5   3  -5  119012    1107  -2
   5  -3   5  119012    1107   1
  -6   4  -5   47653     750  -2
   6  -3   5   47653     750   1
   7  -3   5    6267     660   1
  -7  -2   5   25007    1301   1
  -6  -2   5   67829    1026   1
  -5  -2   5     136     410   1
  -4  -2   5   46539    1181   1
  -3  -2   5  155710    2020   1
  -2  -2   5   36621     389   1
  -1  -2   5   94342     586   1
   0  -2   5  180304    1125   1
   1  -2   5   44070     363   1
   2  -2   5     314      75   1
   3  -2   5  168956    1769   1
  -4   3  -5   85509     664  -2
   4  -2   5   85509     664   1
  -5   4  -5  202562    2512  -2
   5  -2   5  202562    2512   1
  -6   5  -5   52982    1296  -2
   6  -2   5   52982    1296   1
   7  -2   5   41585    2054   1
   8  -2   5   22958    1412   1
  -7  -1   5    8215    1632   1
  -6  -1   5   82865    1117   1
  -5  -1   5   76820    1170   1
  -4  -1   5   91512    1529   1
  -3  -1   5  105772    1482   1
  -2  -1   5  278065    1518   1
  -1  -1   5  235097    1360   1
   0  -1   5   34047     277   1
   1  -1   5    6687     107   1
   2  -1   5  125155    1097   1
   3  -1   5    4117     150   1
  -4   4  -5   38424    5164  -2
   4  -1   5   38424    5164   1
  -5   5  -5  181614    2533  -2
   5  -1   5  181614    2533   1
  -6   6  -5   25211    3974  -2
   6  -1   5   25211    3974   1
   7  -1   5    2619     539   1
  -8   0   5   13915    1265   1
  -7   0   5   45813     933   1
  -6   0   5     542     449   1
  -5   0   5    5709     581   1
  -4   0   5  337833    4378   1
  -3   0   5   33412     334   1
  -2   0   5    9124     164   1
  -1   0   5  402000    2129   1
   0   0   5  118871    1102   1
   1   0   5   15305     222   1
   2   0   5  218454    1735   1
   3   0   5  121034     917   1
  -4   5  -5   20244     865  -2
   4   0   5   20244     865   1
  -5   6  -5   95563    1103  -2
   5   0   5   95563    1103   1
  -6   7  -5   85239    1339  -2
   6   0   5   85239    1339   1
   7   0   5   35868     923   1
  -8   1   5   11872     933   1
  -7   1   5   56564    1071   1
  -6   1   5   47635     870   1
  -5   1   5     694     317   1
  -4   1   5   63138     832   1
  -3   1   5  198639    1446   1
  -2   1   5  223675    1779   1
  -1   1   5   18639     290   1
   0   1   5  135069     890   1
   1   1   5    9515     165   1
   2   1   5    1958     116   1
   3   1   5   21336     345   1
  -4   6  -5   40468     730  -2
   4   1   5   40468     730   1
  -5   7  -5   13344     429  -2
   5   1   5   13344     429   1
  -6   8  -5   10175     909  -2
   6   1   5   10175     909   1
   7   1   5   54598    1829   1
  -8   2   5     895     715   1
  -7   2   5    1152     588   1
  -6   2   5    7629     427   1
  -5   2   5   26931     428   1
  -4   2   5   45851     781   1
  -3   2   5   13396     228   1
  -2   2   5  273981    2450   1
  -1   2   5   78076    1208   1
   0   2   5    1990     158   1
   1   2   5  111886     935   1
   2   2   5  137564    2077   1
   3   2   5    2080     285   1
   4   2   5   51165    1168   1
  -5   8  -5   91974    1219  -2
   5   2   5   91974    1219   1
  -6   9  -5   17984     851  -2
   6   2   5   17984     851   1
   7   2   5    1052    1012   1
  -8   3   5   17052    1364   1
  -7   3   5   23652     885   1
  -6   3   5    8549     429   1
  -5   3   5   32790     950   1
  -4   3   5  105848    1168   1
  -3   3   5   33199     366   1
  -2   3   5    1699     142   1
  -1   3   5  156481    1663   1
   0   3   5   30274     375   1
   1   3   5    3187     154   1
   2   3   5   51108    1527   1
   3   3   5    2677     547   1
   4   3   5   32730    1110   1
  -5   9  -5   16374     704  -2
   5   3   5   16374     704   1
  -6  10  -5   33464    1608  -2
   6   3   5   33464    1608   1
  -8   4   5     153    1056   1
  -7   4   5   15563    1762   1
  -6   4   5    5308     294   1
  -5   4   5   30170     612   1
  -4   4   5   16852     380   1
  -3   4   5   53285     516   1
  -2   4   5  124201    1103   1
  -1   4   5     475     229   1
   0   4   5  114209    1031   1
   1   4   5  103897     885   1
   2   4   5   46399     984   1
   3   4   5   18472    1591   1
   4   4   5   70190    1481   1
  -5  10  -5   28852    1089  -2
   5   4   5   28852    1089   1
  -7   5   5    1714     726   1
  -6   5   5   16642     669   1
  -5   5   5   67741    1237   1
  -4   5   5   30495     572   1
  -3   5   5    5870     240   1
  -2   5   5   84220    1114   1
  -1   5   5  159215    1815   1
   0   5   5    8087     293   1
   1   5   5   34311     500   1
   2   5   5   49306    1225   1
   3   5   5   24306     747   1
   4   5   5    8731     581   1
  -5  11  -5   24980    1535  -2
   5   5   5   24980    1535   1
  -7   6   5   26572    1046   1
  -6   6   5    1312     641   1
  -5   6   5   12084     663   1
  -4   6   5   34725     586   1
  -3   6   5   76207    1281   1
  -2   6   5    6059     403   1
  -1   6   5  143155    2125   1
   0   6   5   92828     990   1
   1   6   5   29028     587   1
   2   6   5   14670     621   1
   3   6   5   59181    1460   1
   4   6   5   18272    1942   1
  -7   7   5   16594    1165   1
  -6   7   5   20172     702   1
  -5   7   5   16887     771   1
  -4   7   5    1106     430   1
  -3   7   5   49992    1210   1
  -2   7   5   33021     710   1
  -1   7   5   16145     560   1
   0   7   5   14313     441   1
   1   7   5   61406     936   1
   2   7   5   22412     538   1
   3   7   5    1078     609   1
  -7   8   5    3188     909   1
  -6   8   5    1536     671   1
  -5   8   5   23117     723   1
  -4   8   5   13435     594   1
  -3   8   5    1054     548   1
  -2   8   5   59742    1046   1
  -1   8   5   53963     825   1
   0   8   5    5037     425   1
   1   8   5   19147     546   1
   2   8   5   24332     802   1
  -6   9   5   12922    1076   1
  -5   9   5     609     528   1
  -4   9   5    7738     750   1
  -3   9   5    1996     524   1
  -2   9   5    9005     511   1
  -1   9   5    6004     457   1
   0   9   5    1545     489   1
   1   9   5   32730    1033   1
  -5  10   5    8879    1069   1
  -4  10   5    1809     719   1
  -3  10   5   12860     717   1
  -2  10   5   17523     753   1
  -1  10   5   10846     827   1
   0  10   5   17929    1226   1
   3 -12   6    -255    1047   1
   0 -11   6    1103     775   1
   1 -11   6    1951     783   1
   2 -11   6   19865     831   1
   3 -11   6   13932    1042   1
   4 -11   6    2188     993   1
  -2 -10   6   13692    1182   1
  -1 -10   6    1325     659   1
   0 -10   6   81441    2419   1
   1 -10   6   38571     827   1
   2 -10   6     486     560   1
   3 -10   6    5060     583   1
   4 -10   6   32512     834   1
   5 -10   6   13952     868   1
   6 -10   6     346    1046   1
  -3  -9   6     -99    1047   1
  -2  -9   6   24209    1188   1
  -1  -9   6   18274     614   1
   0  -9   6    5795     415   1
   1  -9   6   41142     719   1
   2  -9   6   45190     960   1
   3  -9   6   14809     610   1
   4  -9   6     409     382   1
   5  -9   6   47494    1212   1
   6  -9   6   26108    1082   1
  -3  -8   6   32054     969   1
  -2  -8   6   26355     828   1
  -1  -8   6  113541    2237   1
   0  -8   6   95266    1072   1
   1  -8   6   23755     487   1
   2  -8   6   35493     976   1
   3  -8   6   54363    1182   1
   4  -8   6   69617     964   1
   5  -8   6    6224     614   1
   6  -8   6    8120     646   1
   7  -8   6   57919    2177   1
  -4  -7   6    5531     596   1
  -3  -7   6   34447     941   1
  -2  -7   6  136836    2298   1
  -1  -7   6    3339     326   1
   0  -7   6   22123     417   1
   1  -7   6  134572    1105   1
   2  -7   6   10159     361   1
   3  -7   6    6315     362   1
   4  -7   6  103801    1740   1
   5  -7   6   30021     660   1
   6  -7   6   20796    1676   1
   7  -7   6   21079     756   1
  -5  -6   6   70614    2415   1
  -4  -6   6   24933    1358   1
  -3  -6   6   17443     454   1
  -2  -6   6   49263     614   1
  -1  -6   6   86449    1189   1
   0  -6   6   61137     628   1
   1  -6   6   27066     383   1
   2  -6   6   74931     758   1
   3  -6   6    2809     214   1
   4  -6   6   34033     561   1
   5  -6   6   10356     434   1
   6  -6   6   29542     966   1
   7  -6   6   16298     885   1
  -5  -5   6   37297    1209   1
  -4  -5   6   32609     881   1
  -3  -5   6   61568    1429   1
  -2  -5   6  130537    1226   1
  -1  -5   6    7212     239   1
   0  -5   6  118298     843   1
   1  -5   6   22369     430   1
   2  -5   6     437     139   1
   3  -5   6   89853     808   1
   4  -5   6   46813     638   1
   5  -5   6    4404     294   1
   6  -5   6   12171     574   1
   7  -5   6   49016    2624   1
   6  -8  -6   43663    1769  -2
  -6  -4   6   43663    1769   1
   5  -7  -6   47686    1087  -2
  -5  -4   6   47686    1087   1
  -4  -4   6    3145     615   1
  -3  -4   6   24530     530   1
  -2  -4   6  111349    1198   1
  -1  -4   6  103953    1611   1
   0  -4   6    1257     128   1
   1  -4   6  116744    1229   1
   2  -4   6    1371     150   1
   3  -4   6   25884     292   1
   4  -4   6   28245     370   1
   5  -4   6    1263     267   1
   6  -4   6   84988    1089   1
   7  -4   6    5008     908   1
   6  -7  -6   10373     690  -2
  -6  -3   6   10373     690   1
   5  -6  -6   36305     885  -2
  -5  -3   6   36305     885   1
  -4  -3   6    9425     648   1
  -3  -3   6  234985    2507   1
  -2  -3   6   17238     339   1
  -1  -3   6   68810     540   1
   0  -3   6  201078    1135   1
   1  -3   6      68      94   1
   2  -3   6  111084     886   1
   3  -3   6   70924     796   1
   4  -3   6   10917     239   1
   5  -3   6   37560     636   1
   6  -3   6   90947    3149   1
   7  -3   6   25688    1883   1
   7  -7  -6   32321    1492  -2
  -7  -2   6   32321    1492   1
   6  -6  -6   38753    1363  -2
  -6  -2   6   38753    1363   1
   5  -5  -6   11714     670  -2
  -5  -2   6   11714     670   1
  -4  -2   6   57854     879   1
  -3  -2   6  182129    1744   1
  -2  -2   6   85651     812   1
  -1  -2   6    4449     129   1
   0  -2   6  253540    1451   1
   1  -2   6  161651    1142   1
   2  -2   6     104      89   1
   3  -2   6   56870     490   1
   4  -2   6   25706     363   1
   5  -2   6   14327     360   1
   6  -2   6    8824     400   1
   7  -2   6   33990    1099   1
   7  -6  -6    4104    1815  -2
  -7  -1   6    4104    1815   1
   6  -5  -6   41418    1429  -2
  -6  -1   6   41418    1429   1
   5  -4  -6   45465    1120  -2
  -5  -1   6   45465    1120   1
  -4  -1   6    9090     278   1
  -3  -1   6   16466     269   1
  -2  -1   6  136984    1488   1
  -1  -1   6  164230    1364   1
   0  -1   6    5165     119   1
   1  -1   6  281848    2138   1
   2  -1   6   23604     273   1
   3  -1   6   17637     274   1
   4  -1   6   67797     908   1
   5  -1   6   75268    1081   1
   6  -1   6   17119     610   1
   7  -1   6     361     701   1
  -8   0   6   40487    1756   1
   7  -5  -6    5897    1989  -2
  -7   0   6    5897    1989   1
   6  -4  -6   21959     686  -2
  -6   0   6   21959     686   1
   5  -3  -6  100111    1671  -2
  -5   0   6  100111    1671   1
  -4   0   6   57575     593   1
  -3   0   6   56545     517   1
  -2   0   6    5452     164   1
  -1   0   6  212284    1342   1
   0   0   6  188318    2043   1
   1   0   6  126818     999   1
   2   0   6   52623     786   1
   3   0   6   92469    3001   1
   4   0   6    8087     336   1
   5   0   6     152     340   1
   6   0   6   44585    1303   1
   7   0   6   15039    1354   1
  -8   1   6    7335    1204   1
   7  -4  -6   35617     991  -2
  -7   1   6   35617     991   1
   6  -3  -6  108432    1487  -2
  -6   1   6  108432    1487   1
   5  -2  -6    3081     395  -2
  -5   1   6    3081     395   1
  -4   1   6   13437     535   1
  -3   1   6  119256    1042   1
  -2   1   6   60315     592   1
  -1   1   6    2897     220   1
   0   1   6  339857    2206   1
   1   1   6   81086     754   1
   2   1   6   40364    1293   1
   3   1   6   42712     944   1
   4   1   6   28487     558   1
   5   1   6   40969     642   1
   6   1   6     262     541   1
  -8   2   6   10369     859   1
   7  -3  -6    6957    1458  -2
  -7   2   6    6957    1458   1
   6  -2  -6   80623    1191  -2
  -6   2   6   80623    1191   1
   5  -1  -6    8167     275  -2
  -5   2   6    8167     275   1
  -4   2   6   84131    1294   1
  -3   2   6    9587     265   1
  -2   2   6   92628    1192   1
  -1   2   6  137201    1521   1
   0   2   6  186951    1969   1
   1   2   6   30585     496   1
   2   2   6   67572     888   1
   3   2   6  158413    2544   1
   4   2   6     519     347   1
   5   2   6   24615     655   1
   6   2   6   21858     979   1
   7  -2  -6   44557    1390  -2
  -7   3   6   44557    1390   1
   6  -1  -6  128699    1634  -2
  -6   3   6  128699    1634   1
   5   0  -6   55844    7581  -2
  -5   3   6   55844    7581   1
  -4   3   6   63639     775   1
  -3   3   6   79603     921   1
  -2   3   6    4324     198   1
  -1   3   6  159769    1523   1
   0   3   6  220487    1980   1
   1   3   6   46174     583   1
   2   3   6   44111     948   1
   3   3   6   64785    1035   1
   4   3   6   75364    1063   1
   5   3   6     402     485   1
   6   3   6   16012    1262   1
   7  -1  -6   32064    5464  -2
  -7   4   6   32064    5464   1
   6   0  -6   43737     665  -2
  -6   4   6   43737     665   1
   5   1  -6   52572    1040  -2
  -5   4   6   52572    1040   1
  -4   4   6    2796     255   1
  -3   4   6   34542     456   1
  -2   4   6  149498    1492   1
  -1   4   6   14120     403   1
   0   4   6   27597     407   1
   1   4   6   60483     603   1
   2   4   6   96634    1286   1
   3   4   6     921     497   1
   4   4   6   32838     877   1
   5   4   6   21352     947   1
   7   0  -6   57978    1460  -2
  -7   5   6   57978    1460   1
   6   1  -6   21490     734  -2
  -6   5   6   21490     734   1
   5   2  -6   26808     615  -2
  -5   5   6   26808     615   1
  -4   5   6   56214     854   1
  -3   5   6     520     294   1
  -2   5   6   69707     999   1
  -1   5   6   52591     833   1
   0   5   6   31493     781   1
   1   5   6   44423     755   1
   2   5   6   81058    2535   1
   3   5   6   39886    1037   1
   4   5   6     616     580   1
   6   2  -6   31497    1035  -2
  -6   6   6   31497    1035   1
   5   3  -6   11255     833  -2
  -5   6   6   11255     833   1
  -4   6   6   22460     636   1
  -3   6   6   55872     838   1
  -2   6   6    9470     463   1
  -1   6   6   22944     511   1
   0   6   6   51350     691   1
   1   6   6   13582     436   1
   2   6   6     334     357   1
   3   6   6   22758     689   1
   4   6   6   27095    1616   1
   7   2  -6    6710    1160  -2
  -7   7   6    6710    1160   1
   6   3  -6    8905     751  -2
  -6   7   6    8905     751   1
   5   4  -6   42980    1001  -2
  -5   7   6   42980    1001   1
  -4   7   6    3515     605   1
  -3   7   6   22252     810   1
  -2   7   6    8034     492   1
  -1   7   6    9039     460   1
   0   7   6   19528     503   1
   1   7   6   27022     594   1
   2   7   6   30255     695   1
   6   4  -6   26323    1293  -2
  -6   8   6   26323    1293   1
  -5   8   6   30702     835   1
  -4   8   6   30101     800   1
  -3   8   6   81594    1565   1
  -2   8   6   16457     755   1
  -1   8   6   29827     666   1
   0   8   6   44537     965   1
   1   8   6    3398     442   1
   2   8   6    9724    1182   1
  -5   9   6   26464    1408   1
  -4   9   6    7152     761   1
  -3   9   6   57295    1126   1
  -2   9   6    2005     689   1
  -1   9   6    9347     515   1
   0   9   6   19835    1452   1
   1   9   6   19050     884   1
  -2  10   6   18646    1310   1
  -1  10   6   59072    1928   1
   0 -11   7   21321    1534   1
   1 -11   7   13689     976   1
   2 -11   7    2342    1068   1
   3 -11   7   24489     990   1
   4 -11   7    5932    1095   1
   2 -10  -7   21609    1378  -2
  -2 -10   7   21609    1378   1
  -1 -10   7  101301    5995   1
   0 -10   7   14220    1018   1
   1 -10   7   20460     817   1
   2 -10   7   36052     944   1
   3 -10   7    4128     561   1
   4 -10   7   17727     789   1
   5 -10   7   25890    1027   1
   6 -10   7     -61    1061   1
   2  -9  -7   22415    1171  -2
  -2  -9   7   22415    1171   1
  -1  -9   7   45350    1217   1
   0  -9   7   11337     800   1
   1  -9   7     553     399   1
   2  -9   7   54622    1072   1
   3  -9   7   14547     619   1
   4  -9   7    2801     465   1
   5  -9   7    2502    1020   1
   6  -9   7    5371    1097   1
  -3  -8   7   29977    4125   1
   2  -8  -7   32691    1395  -2
  -2  -8   7   32691    1395   1
  -1  -8   7   27613     960   1
   0  -8   7   33762    1557   1
   1  -8   7   29816     547   1
   2  -8   7    1652     429   1
   3  -8   7   24177     667   1
   4  -8   7    2692     572   1
   5  -8   7     647     642   1
   6  -8   7   11908     693   1
   7  -8   7   11914    1121   1
  -4  -7   7    6830     866   1
  -3  -7   7   40292    2096   1
   2  -7  -7   65001    1482  -2
  -2  -7   7   65001    1482   1
  -1  -7   7   37141     672   1
   0  -7   7    5213     912   1
   1  -7   7   39854     583   1
   2  -7   7   46006    1019   1
   3  -7   7     987     343   1
   4  -7   7   13988     506   1
   5  -7   7   25691     793   1
   6  -7   7     -76     528   1
   7  -7   7    5449     715   1
  -4  -6   7   47982    1630   1
  -3  -6   7    2245     370   1
   2  -6  -7   74214    1408  -2
  -2  -6   7   74214    1408   1
  -1  -6   7  132347    1619   1
   0  -6   7   47609     539   1
   1  -6   7   12641     322   1
   2  -6   7   70064     909   1
   3  -6   7    7878     392   1
   4  -6   7    1215     374   1
   5  -6   7   24628     728   1
   6  -6   7    9318     598   1
   7  -6   7   23675     784   1
  -5  -5   7    1813     764   1
  -4  -5   7   49584    1937   1
  -3  -5   7   26451    1002   1
   2  -5  -7  108289    1079  -2
  -2  -5   7  108289    1079   1
   1  -4  -7    7026     286  -2
  -1  -5   7    7026     286   1
   0  -5   7   50885     615   1
   1  -5   7  196599    1304   1
   2  -5   7   66268    1572   1
   3  -5   7   28668     411   1
   4  -5   7   78709     923   1
   5  -5   7   33258     673   1
   6  -5   7    1580     491   1
   7  -5   7   24646    1279   1
  -6  -4   7   44368    1803   1
  -5  -4   7   90667    1495   1
  -4  -4   7   28953    1512   1
  -3  -4   7   51983    1204   1
   2  -4  -7  176715    1541  -2
  -2  -4   7  176715    1541   1
   1  -3  -7  123044    1026  -2
  -1  -4   7  123044    1026   1
   0  -4   7    6845     172   1
   1  -4   7  117335    1715   1
   2  -4   7  192293    1396   1
   3  -4   7    1074     130   1
   4  -4   7   24276     374   1
   5  -4   7   52349     774   1
   6  -4   7   15280     557   1
   7  -4   7    6252     957   1
  -7  -3   7   43939    1781   1
  -6  -3   7    2426     584   1
  -5  -3   7   27570     809   1
  -4  -3   7   81738    1311   1
   3  -4  -7   16497     557  -2
  -3  -3   7   16497     557   1
   2  -3  -7   35903     527  -2
  -2  -3   7   35903     527   1
   1  -2  -7  181769    3531  -2
  -1  -3   7  181769    3531   1
   0  -3   7  254229    1834   1
   1  -3   7   33152     403   1
   2  -3   7    4825     215   1
   3  -3   7  109478    1256   1
   4  -3   7   83453     991   1
   5  -3   7    -130     321   1
   6  -3   7   19483     548   1
   7  -3   7   17734    1305   1
  -7  -2   7   18116    1327   1
  -6  -2   7   66650    1242   1
  -5  -2   7   64634    1152   1
  -4  -2   7   28048     475   1
   3  -3  -7  119075    6692  -2
  -3  -2   7  119075    6692   1
   2  -2  -7  106354     905  -2
  -2  -2   7  106354     905   1
   1  -1  -7   42252    1675  -2
  -1  -2   7   42252    1675   1
   0  -2   7   60415     578   1
   1  -2   7  210032    1543   1
   2  -2   7   27468     602   1
   3  -2   7    9404     284   1
   4  -2   7   83968    1161   1
   5  -2   7    7102     304   1
   6  -2   7    1910     471   1
   7  -2   7   16786     911   1
  -7  -1   7   17415    1189   1
  -6  -1   7    7608     577   1
  -5  -1   7   91538    1705   1
  -4  -1   7    7401     403   1
   3  -2  -7    3117     256  -2
  -3  -1   7    3117     256   1
   2  -1  -7  227832    2643  -2
  -2  -1   7  227832    2643   1
   1   0  -7  176606    1349  -2
  -1  -1   7  176606    1349   1
   0  -1   7   36455     419   1
   1  -1   7   21020     365   1
   2  -1   7  152952    1283   1
   3  -1   7   83509     893   1
   4  -1   7   22241     443   1
   5  -1   7   20242     548   1
   6  -1   7   26093     999   1
   7  -1   7     196     971   1
  -7   0   7   58677    1116   1
  -6   0   7   59768    1073   1
  -5   0   7    3681     513   1
  -4   0   7   54204     795   1
   3  -1  -7  100436    1072  -2
  -3   0   7  100436    1072   1
   2   0  -7    7892     250  -2
  -2   0   7    7892     250   1
   1   1  -7   90116    4826  -2
  -1   0   7   90116    4826   1
   0   0   7   89795    1111   1
   1   0   7   83032     910   1
   2   0   7   10112     266   1
   3   0   7   72222     974   1
   4   0   7   70330    1423   1
   5   0   7   11542     446   1
   6   0   7   15491     954   1
  -7   1   7    1512     493   1
  -6   1   7   45968     918   1
  -5   1   7  108414    1464   1
  -4   1   7    3058     223   1
   3   0  -7   81235    4909  -2
  -3   1   7   81235    4909   1
   2   1  -7  227199    2938  -2
  -2   1   7  227199    2938   1
   1   2  -7   91309    1218  -2
  -1   1   7   91309    1218   1
   0   1   7   85045    1050   1
   1   1   7  264176    2085   1
   2   1   7  107991    1752   1
   3   1   7     553     295   1
   4   1   7   35931     649   1
   5   1   7  108408    1525   1
  -7   2   7   36846     854   1
  -6   2   7     150     417   1
  -5   2   7   48380    1036   1
  -4   2   7   94198    1991   1
   3   1  -7    7967     284  -2
  -3   2   7    7967     284   1
   2   2  -7   70762    1079  -2
  -2   2   7   70762    1079   1
   1   3  -7  200343    2626  -2
  -1   2   7  200343    2626   1
   0   2   7    1218     204   1
   1   2   7    8436     286   1
   2   2   7  105876    1590   1
   3   2   7   69561    1242   1
   4   2   7    1455     373   1
   5   2   7   15877     762   1
  -7   3   7   25750     956   1
  -6   3   7   55397     975   1
  -5   3   7    2502     391   1
  -4   3   7   32484     531   1
   3   2  -7  139036    1839  -2
  -3   3   7  139036    1839   1
   2   3  -7   56572     668  -2
  -2   3   7   56572     668   1
   1   4  -7   64705    2005  -2
  -1   3   7   64705    2005   1
   0   3   7  208298    1935   1
   1   3   7  101114    1046   1
   2   3   7    2511     389   1
   3   3   7   58788    1016   1
   4   3   7   81093    1393   1
   5   3   7   12812    1571   1
  -7   4   7    2917     793   1
  -6   4   7   52748    1094   1
  -5   4   7   39532     693   1
  -4   4   7   17903     324   1
   3   3  -7   11731     409  -2
  -3   4   7   11731     409   1
   2   4  -7  168815    1647  -2
  -2   4   7  168815    1647   1
   1   5  -7    6649     536  -2
  -1   4   7    6649     536   1
   0   4   7    7729     327   1
   1   4   7   98074    1273   1
   2   4   7   17113     488   1
   3   4   7    4340     448   1
   4   4   7   11039     832   1
   5   4   7   77810    2335   1
  -6   5   7    7330     614   1
  -5   5   7   16621     522   1
  -4   5   7   93331    1183   1
  -3   5   7   48966    2364   1
   2   5  -7   56460    2059  -2
  -2   5   7   56460    2059   1
  -1   5   7  164116    2357   1
   0   5   7   79410    1279   1
   1   5   7   16465     478   1
   2   5   7   56809    2029   1
   3   5   7   30787    1062   1
   4   5   7   42398    3947   1
  -6   6   7   29987     853   1
  -5   6   7   38940     889   1
  -4   6   7    4571     459   1
  -3   6   7   34574     686   1
   2   6  -7  149304    1847  -2
  -2   6   7  149304    1847   1
  -1   6   7   13311     667   1
   0   6   7   48749    1349   1
   1   6   7   50757     835   1
   2   6   7    4169     395   1
   3   6   7    4484     536   1
  -6   7   7   12771     794   1
  -5   7   7   64745    1155   1
  -4   7   7   40633    1103   1
  -3   7   7    3315     426   1
   2   7  -7  114914    1359  -2
  -2   7   7  114914    1359   1
  -1   7   7   61388    1101   1
   0   7   7   29245     735   1
   1   7   7   27371     646   1
   2   7   7   32676    1371   1
  -5   8   7     440     528   1
  -4   8   7   14148     679   1
  -3   8   7   53199    1249   1
   2   8  -7   31079     939  -2
  -2   8   7   31079     939   1
  -1   8   7   27393    1259   1
   0   8   7   55709     852   1
   1   8   7    2851     773   1
  -4   9   7     171     708   1
  -3   9   7   37070    1144   1
   2   9  -7   42968    1399  -2
  -2   9   7   42968    1399   1
  -1   9   7   53967    5039   1
   0   9   7    9987     754   1
   0 -11   8    6987    1231   1
  -2  -7  -8   17854    1371  -2
   2 -11   8   17854    1371   1
   3 -11   8    8576    1124   1
  -1 -10   8     505     670   1
   0 -10   8    3888     676   1
   1 -10   8    7457     704   1
  -2  -6  -8   38214     986  -2
   2 -10   8   38214     986   1
   3 -10   8   10249    1482   1
   4 -10   8    1475     702   1
  -2  -9   8   18769     948   1
  -1  -9   8   22103     928   1
   0  -9   8   34845    1064   1
   1  -9   8   23640    4001   1
  -2  -5  -8    4988     656  -2
   2  -9   8    4988     656   1
   3  -9   8   60746    1383   1
   4  -9   8    2332     567   1
   5  -9   8    1109    1054   1
   6  -9   8   16837    1398   1
  -3  -8   8   54229    2361   1
  -2  -8   8    1024     439   1
  -1  -8   8    7416     424   1
   0  -8   8   56221     886   1
   1  -8   8   77599    3025   1
  -2  -4  -8   55661    1513  -2
   2  -8   8   55661    1513   1
  -3  -3  -8    3432     662  -2
   3  -8   8    3432     662   1
   4  -8   8   48110     874   1
   5  -8   8   25078    3610   1
   6  -8   8     228     971   1
   7  -8   8    7275    1124   1
  -3  -7   8    3198     603   1
  -2  -7   8   79413    1247   1
  -1  -7   8   79405    1193   1
   0  -7   8    4112     426   1
   1  -7   8    7210     478   1
  -2  -3  -8  124993    1290  -2
   2  -7   8  124993    1290   1
  -3  -2  -8   83906    2647  -2
   3  -7   8   83906    2647   1
   4  -7   8    2420     543   1
   5  -7   8   20779    3349   1
   6  -7   8   14940     738   1
   7  -7   8     172     986   1
  -4  -6   8   64292    1418   1
  -3  -6   8   45344     783   1
  -2  -6   8    6479     408   1
  -1  -6   8   57839     818   1
   0  -6   8  156955    1493   1
   1  -6   8   38546    2654   1
  -2  -2  -8   46554     740  -2
   2  -6   8   46554     740   1
  -3  -1  -8  138161    1338  -2
   3  -6   8  138161    1338   1
   4  -6   8   28441    2958   1
   5  -6   8    3086     539   1
   6  -6   8   17888     741   1
   7  -6   8   22432     967   1
  -5  -5   8   10710     882   1
  -4  -5   8     759     526   1
  -3  -5   8   93801    1158   1
  -2  -5   8   55425     705   1
  -1  -5   8     523     279   1
   0  -5   8   12905     295   1
  -1  -2  -8  110409    1556  -2
   1  -5   8  110409    1556   1
  -2  -1  -8   60538    1166  -2
   2  -5   8   60538    1166   1
  -3   0  -8   42993    7003  -2
   3  -5   8   42993    7003   1
   4  -5   8   33540     986   1
   5  -5   8   23053     729   1
   6  -5   8     300     515   1
   7  -5   8     102     964   1
  -6  -4   8    9549    1216   1
  -5  -4   8   46802    1059   1
  -4  -4   8   63321    1420   1
  -3  -4   8     164     290   1
  -2  -4   8   25602     442   1
  -1  -4   8  143633    1306   1
   0  -4   8   11313     227   1
  -1  -1  -8   33453    6150  -2
   1  -4   8   33453    6150   1
  -2   0  -8  272492    4184  -2
   2  -4   8  272492    4184   1
  -3   1  -8   72420    7748  -2
   3  -4   8   72420    7748   1
   4  -4   8   14939    5663   1
   5  -4   8   24849     620   1
   6  -4   8   29251     973   1
   7  -4   8    1744     974   1
  -6  -3   8   26710    1453   1
  -5  -3   8    3050     553   1
  -4  -3   8   65705    1005   1
  -3  -3   8   44691     667   1
  -2  -3   8   26678     507   1
  -1  -3   8   21671     339   1
   0  -3   8  101832     815   1
  -1   0  -8   27638    5926  -2
   1  -3   8   27638    5926   1
  -2   1  -8   58340     584  -2
   2  -3   8   58340     584   1
  -3   2  -8   74141    1260  -2
   3  -3   8   74141    1260   1
   4  -3   8   19110     480   1
   5  -3   8   16588     574   1
   6  -3   8    3559     427   1
  -7  -2   8    8195    1080   1
  -6  -2   8   40131    1231   1
  -5  -2   8   39991    1331   1
  -4  -2   8   47677     804   1
  -3  -2   8   30869     530   1
  -2  -2   8  114094    1180   1
  -1  -2   8   29650     492   1
   0  -2   8    2874     253   1
  -1   1  -8  323196    2505  -2
   1  -2   8  323196    2505   1
  -2   2  -8  213333    2476  -2
   2  -2   8  213333    2476   1
  -3   3  -8   28740     750  -2
   3  -2   8   28740     750   1
   4  -2   8   77519    1719   1
   5  -2   8   70745    3177   1
   6  -2   8   46014     952   1
   7  -2   8    2721     967   1
  -7  -1   8   47832    2015   1
  -6  -1   8    1688     672   1
  -5  -1   8   82405    1600   1
  -4  -1   8  114132    1449   1
  -3  -1   8   59557     731   1
  -2  -1   8    9034     366   1
  -1  -1   8  134034    1182   1
   0  -1   8  124073    1362   1
  -1   2  -8   84833   19958  -2
   1  -1   8   84833   19958   1
  -2   3  -8  104302    1072  -2
   2  -1   8  104302    1072   1
  -3   4  -8  108326    2332  -2
   3  -1   8  108326    2332   1
   4  -1   8    4657     470   1
   5  -1   8   15498     621   1
   6  -1   8  101649    1968   1
   7  -1   8   14441    1264   1
  -7   0   8   41911    1178   1
  -6   0   8   46996     986   1
  -5   0   8   10582     465   1
  -4   0   8   39916     719   1
  -3   0   8  170242    1458   1
  -2   0   8   40017     566   1
  -1   0   8    1123     197   1
   0   0   8  300801    4300   1
  -1   3  -8   97068    1126  -2
   1   0   8   97068    1126   1
  -2   4  -8  141585    1451  -2
   2   0   8  141585    1451   1
  -3   5  -8  111255    1471  -2
   3   0   8  111255    1471   1
   4   0   8  115173    1813   1
   5   0   8   17241     512   1
   6   0   8    1837     779   1
  -7   1   8    3256     563   1
  -6   1   8   73475    1219   1
  -5   1   8  104846    1491   1
  -4   1   8   24507     457   1
  -3   1   8     272     196   1
  -2   1   8  120541    1429   1
  -1   1   8  142633    1498   1
   0   1   8   22844     452   1
  -1   4  -8   98671    1393  -2
   1   1   8   98671    1393   1
  -2   5  -8  113456    2210  -2
   2   1   8  113456    2210   1
  -3   6  -8   17553    1515  -2
   3   1   8   17553    1515   1
   4   1   8    8034     448   1
   5   1   8   85002    1140   1
  -7   2   8   36036     864   1
  -6   2   8    2753     481   1
  -5   2   8   31136     708   1
  -4   2   8  111658    1398   1
  -3   2   8   69396     943   1
  -2   2   8     -87     330   1
  -1   2   8  164543    2089   1
   0   2   8  101205    1237   1
  -1   5  -8   35916    2803  -2
   1   2   8   35916    2803   1
  -2   6  -8   55097    1431  -2
   2   2   8   55097    1431   1
  -3   7  -8   97134    3383  -2
   3   2   8   97134    3383   1
   4   2   8    7765     545   1
   5   2   8    7080     611   1
  -7   3   8   20584    1253   1
  -6   3   8   39990    1008   1
  -5   3   8   29565     628   1
  -4   3   8    2121     297   1
  -3   3   8   75097     777   1
  -2   3   8   42665     658   1
  -1   3   8  241088    2563   1
   0   3   8   40597     528   1
   1   3   8   64482     714   1
  -2   7  -8  109371    1804  -2
   2   3   8  109371    1804   1
  -3   8  -8    9489     543  -2
   3   3   8    9489     543   1
   4   3   8   21824     647   1
   5   3   8   51536    1756   1
  -6   4   8   22957     680   1
  -5   4   8   43888     690   1
  -4   4   8   73712    1148   1
  -3   4   8    1570     292   1
  -2   4   8   57099     766   1
  -1   4   8  211810    2325   1
   0   4   8   39277     622   1
   1   4   8   15024     531   1
  -2   8  -8   86633    1865  -2
   2   4   8   86633    1865   1
   3   4   8   37200    1144   1
   4   4   8    -247     746   1
  -6   5   8   23561     718   1
  -5   5   8     916     397   1
  -4   5   8   34412     620   1
  -3   5   8   31431     644   1
  -2   5   8   57841    1037   1
  -1   5   8    6104     346   1
   0   5   8   36957     932   1
   1   5   8   89521    1496   1
  -2   9  -8    6802     677  -2
   2   5   8    6802     677   1
   3   5   8   27373    1283   1
   4   5   8    4998    1105   1
  -6   6   8   26014     973   1
  -5   6   8    4301     527   1
  -4   6   8       6     399   1
  -3   6   8   31725     871   1
  -2   6   8   48353    1046   1
  -1   6   8   35105     658   1
   0   6   8    9656     535   1
   1   6   8   63355     949   1
  -2  10  -8   37126     873  -2
   2   6   8   37126     873   1
   3   6   8    2004    1121   1
  -5   7   8    7373     606   1
  -4   7   8   17243     656   1
  -3   7   8      97     489   1
  -2   7   8     835     398   1
  -1   7   8   23184     920   1
   0   7   8   15948     571   1
   1   7   8    1581     582   1
  -2  11  -8   32851    1700  -2
   2   7   8   32851    1700   1
  -4   8   8   25373     802   1
  -3   8   8    3364     646   1
  -2   8   8   17960     736   1
  -1   8   8    6542     545   1
   0   8   8   18757    1281   1
   1   8   8   22915    1492   1
  -3   9   8    3149     991   1
  -2   9   8   12548    1136   1
  -1   9   8   12314    1058   1
   3 -11   9     863    1015   1
   0 -10   9    8583    1221   1
   1 -10   9    8614     886   1
   2 -10   9   10282     707   1
   3 -10   9   14175     861   1
  -2  -9   9   10245    1173   1
  -1  -9   9   24224    1090   1
   0  -9   9   36477    1088   1
   1  -9   9   12939     559   1
   2  -9   9    3072     511   1
   3  -9   9   60700    2150   1
   4  -9   9   40844    1746   1
  -3  -8   9   22917    1529   1
  -2  -8   9   54013    1020   1
  -1  -8   9    1717     514   1
   0  -8   9   15624     566   1
   1  -8   9   52061     874   1
   2  -8   9   26072     609   1
   3  -8   9    5134     551   1
   4  -8   9   19779    2456   1
  -5  -1  -9   18257     986  -2
   5  -8   9   18257     986   1
  -6   0  -9    2568    1110  -2
   6  -8   9    2568    1110   1
  -3  -7   9   13819     742   1
  -2  -7   9   20621     608   1
  -1  -7   9   40299     667   1
   0  -7   9    3106     410   1
   1  -7   9   12201     446   1
   2  -7   9   79484     976   1
   3  -7   9   36654     657   1
   4  -7   9    -248     511   1
  -5   0  -9   30222    1093  -2
   5  -7   9   30222    1093   1
  -6   1  -9   27100    1495  -2
   6  -7   9   27100    1495   1
  -4  -6   9   29491    1116   1
  -3  -6   9   65722    1225   1
  -2  -6   9    7508     437   1
  -1  -6   9     659     323   1
   0  -6   9   87501     891   1
   1  -6   9   54595     863   1
   2  -6   9     265     384   1
   3  -6   9   44684     878   1
   4  -6   9   65117    1492   1
  -5   1  -9    2391     555  -2
   5  -6   9    2391     555   1
  -6   2  -9   16344     757  -2
   6  -6   9   16344     757   1
  -4  -5   9   11775     703   1
  -3  -5   9    7140     415   1
  -2  -5   9   68743    1086   1
  -1  -5   9   29530     509   1
   0  -5   9   10649     213   1
   1  -5   9   81140     962   1
   2  -5   9   49831     921   1
   3  -5   9    4514     419   1
   4  -5   9   65365    1855   1
  -5   2  -9   64535    1801  -2
   5  -5   9   64535    1801   1
  -6   3  -9   19449     979  -2
   6  -5   9   19449     979   1
  -5  -4   9   37490     995   1
  -4  -4   9   77394    2783   1
  -3  -4   9   68509     840   1
  -2  -4   9     174     233   1
  -1  -4   9   71966     811   1
   0  -4   9  126635     969   1
   1  -4   9   86552    1717   1
   2  -4   9   98290    1011   1
   3  -4   9  113062    2102   1
   4  -4   9   40978     859   1
  -5   3  -9   25575     992  -2
   5  -4   9   25575     992   1
  -6   4  -9   46172    1616  -2
   6  -4   9   46172    1616   1
  -5  -3   9   30112    1104   1
  -4  -3   9   35775     655   1
  -3  -3   9  109657    1861   1
  -2  -3   9  122647    1789   1
  -1  -3   9    3372     323   1
   0  -3   9   71672     929   1
   1  -3   9  227893    1919   1
   2  -3   9     493     171   1
   3  -3   9   43953    1361   1
   4  -3   9  124972    1633   1
  -5   4  -9   30599    1482  -2
   5  -3   9   30599    1482   1
  -6   5  -9   11028     775  -2
   6  -3   9   11028     775   1
  -6  -2   9   19716    1310   1
  -5  -2   9  106190    1963   1
  -4  -2   9   53815     909   1
  -3  -2   9    5969     268   1
  -2  -2   9   87574    1052   1
  -1  -2   9  154513    1375   1
   0  -2   9   84371     758   1
   1  -2   9    8145     206   1
   2  -2   9  133025    1414   1
   3  -2   9   57161    1251   1
   4  -2   9   18014     774   1
  -5   5  -9   49011    6876  -2
   5  -2   9   49011    6876   1
  -6   6  -9   29817     970  -2
   6  -2   9   29817     970   1
  -7  -1   9   50191    1856   1
  -6  -1   9   33135    1090   1
  -5  -1   9   19149     855   1
  -4  -1   9  106476    1416   1
  -3  -1   9   53366     642   1
  -2  -1   9    4318     337   1
  -1  -1   9   50262     636   1
   0  -1   9  166335    2686   1
   1  -1   9   27828     392   1
   2  -1   9    8975     246   1
   3  -1   9   96668    1034   1
   4  -1   9   27332    1197   1
  -5   6  -9    1240     491  -2
   5  -1   9    1240     491   1
  -6   7  -9   18818     972  -2
   6  -1   9   18818     972   1
  -7   0   9    9334    1104   1
  -6   0   9   51920    1332   1
  -5   0   9   27348     679   1
  -4   0   9     439     354   1
  -3   0   9   70251     769   1
  -2   0   9  144271    1474   1
  -1   0   9   22461     469   1
   0   0   9   12187     344   1
   1   0   9  118413    1266   1
   2   0   9   58181     698   1
   3   0   9     921     290   1
   4   0   9   46786     932   1
  -5   7  -9    5662     697  -2
   5   0   9    5662     697   1
  -7   1   9   22319    1257   1
  -6   1   9    3089     545   1
  -5   1   9   60847    1200   1
  -4   1   9   17444     559   1
  -3   1   9    5051     311   1
  -2   1   9   34189     650   1
  -1   1   9   27853     450   1
   0   1   9  150529    1504   1
   1   1   9    6943     346   1
   2   1   9   43448     902   1
   3   1   9   71664    2666   1
   4   1   9    1014     400   1
  -5   8  -9    6374     842  -2
   5   1   9    6374     842   1
  -7   2   9   17012    2354   1
  -6   2   9   58558    1101   1
  -5   2   9      -4     380   1
  -4   2   9   45721     755   1
  -3   2   9  125731    1597   1
  -2   2   9   17396     548   1
  -1   2   9    2084     302   1
   0   2   9  129752    1835   1
   1   2   9   67563     887   1
   2   2   9    3578     414   1
   3   2   9   53302    1449   1
   4   2   9   43793     914   1
   5   2   9    9274    1243   1
  -7   3   9    2282     954   1
  -6   3   9   23800     963   1
  -5   3   9   34583     633   1
  -4   3   9   13623     395   1
  -3   3   9   30603     617   1
  -2   3   9   31474    1182   1
  -1   3   9    4070     321   1
   0   3   9    2053     232   1
   1   3   9   57829     787   1
   2   3   9   88155    1551   1
   3   3   9     793     470   1
   4   3   9   10822    1183   1
  -6   4   9    1156     540   1
  -5   4   9   32715     580   1
  -4   4   9   46299     711   1
  -3   4   9   10782     397   1
  -2   4   9   22902     474   1
  -1   4   9   82508    1141   1
   0   4   9   45412     672   1
   1   4   9     140     300   1
   2   4   9   37460     945   1
   3   4   9   67472    2550   1
   4   4   9    1383     915   1
  -6   5   9   23507    1039   1
  -5   5   9    2242     422   1
  -4   5   9   17132     508   1
  -3   5   9   58615     898   1
  -2   5   9   30473     691   1
  -1   5   9     509     315   1
   0   5   9   61510    1183   1
   1   5   9   31457    1002   1
   2   5   9    4393     598   1
   3   5   9   11916    1032   1
  -5   6   9   32102     860   1
  -4   6   9    8120     506   1
  -3   6   9    3933     436   1
  -2   6   9   27313     817   1
  -1   6   9   32921    1235   1
   0   6   9     358     407   1
   1   6   9   22608     788   1
   2   6   9   35405    1168   1
  -5   7   9    6904    1041   1
  -4   7   9   31568     842   1
  -3   7   9    6032     569   1
  -2   7   9    2519     717   1
  -1   7   9   34161     852   1
   0   7   9   19471    1216   1
   1   7   9   10360     858   1
  -4   8   9    1026     664   1
  -3   8   9   34687    1054   1
  -2   8   9   15615    1075   1
  -1   8   9     254     800   1
   0   8   9    9942    1192   1
   0 -10  10    9571    1240   1
   1 -10  10   18690    1521   1
   2 -10  10   11229    1181   1
   3 -10  10   32314    1488   1
  -1  -9  10    4936     746   1
   0  -9  10    7775     567   1
   1  -9  10   51036    1002   1
   2  -9  10    2035     456   1
   3  -9  10   11321     998   1
  -2  -8  10   33694    1654   1
  -1  -8  10   26548     823   1
   0  -8  10     819     419   1
   1  -8  10   16056     623   1
   2  -8  10   50116    1348   1
   3  -8  10     462    1006   1
   4  -8  10    6950     696   1
  -3  -7  10   35749    6293   1
  -2  -7  10     149     519   1
  -1  -7  10   31891     832   1
   0  -7  10   85871    1053   1
   1  -7  10   10210     518   1
   2  -7  10    3434     551   1
   3  -7  10   97711    1709   1
   4  -7  10   36832     994   1
   5  -7  10     303     709   1
   4  -7 -10   19123    1437  -2
  -4  -6  10   19123    1437   1
  -3  -6  10   70332    2102   1
  -2  -6  10   61892     859   1
  -1  -6  10   14152     468   1
   0  -6  10    5783     294   1
   1  -6  10   53579    1022   1
   2  -6  10   69177    1187   1
   3  -6  10   15106     615   1
   4  -6  10   31036     888   1
   5  -6  10   49118    1603   1
   4  -6 -10   70298    1326  -2
  -4  -5  10   70298    1326   1
  -3  -5  10   24431    5191   1
  -2  -5  10   65283     852   1
  -1  -5  10  188803    1700   1
   0  -5  10    9157     334   1
   1  -5  10     602     349   1
   2  -5  10  109942    1191   1
   3  -5  10   39665     841   1
   4  -5  10     276     499   1
   5  -5  10   37198    1231   1
   6  -5  10   19407     987   1
   5  -6 -10   13174    1345  -2
  -5  -4  10   13174    1345   1
   4  -5 -10   63264    1483  -2
  -4  -4  10   63264    1483   1
  -3  -4  10   70723    2105   1
  -2  -4  10    5508     793   1
  -1  -4  10    1859     394   1
   0  -4  10   54019     511   1
   1  -4  10   21703     558   1
   2  -4  10    4759     235   1
   3  -4  10   27506     600   1
   4  -4  10   43225    1172   1
   5  -4  10    3282     693   1
   6  -4  10    4177     747   1
   5  -5 -10   59484    1512  -2
  -5  -3  10   59484    1512   1
   4  -4 -10   16260    2015  -2
  -4  -3  10   16260    2015   1
  -3  -3  10   55116    1121   1
  -2  -3  10  123723    1851   1
  -1  -3  10   18477     428   1
   0  -3  10   10127     306   1
   1  -3  10   83869    1362   1
   2  -3  10   55840     634   1
   3  -3  10    3436     365   1
   4  -3  10   19128     580   1
   5  -3  10   39858    1163   1
   6  -3  10   15110     919   1
   6  -5 -10    9334    1332  -2
  -6  -2  10    9334    1332   1
   5  -4 -10   17434     887  -2
  -5  -2  10   17434     887   1
   4  -3 -10   52486    1417  -2
  -4  -2  10   52486    1417   1
  -3  -2  10   13938    3660   1
  -2  -2  10   11660     431   1
  -1  -2  10   72774     932   1
   0  -2  10    7177     234   1
   1  -2  10   35824     495   1
   2  -2  10   60669     909   1
   3  -2  10   29405     597   1
   4  -2  10    6037     487   1
   5  -2  10   13232     625   1
   6  -2  10   18353    1228   1
   6  -4 -10   16483    1323  -2
  -6  -1  10   16483    1323   1
   5  -3 -10   74009    1596  -2
  -5  -1  10   74009    1596   1
   4  -2 -10   50024     921  -2
  -4  -1  10   50024     921   1
  -3  -1  10   76585     982   1
  -2  -1  10   21221     691   1
  -1  -1  10   22479     506   1
   0  -1  10   89677     814   1
   1  -1  10  122684    1353   1
   2  -1  10    2470     160   1
   3  -1  10   15202     503   1
   4  -1  10   80330    1755   1
   5  -1  10    7978     697   1
   6  -1  10   10347    1092   1
   6  -3 -10   11658     735  -2
  -6   0  10   11658     735   1
   5  -2 -10   62629    1427  -2
  -5   0  10   62629    1427   1
   4  -1 -10   75406    1381  -2
  -4   0  10   75406    1381   1
  -3   0  10   38295    1511   1
  -2   0  10  104752    1188   1
  -1   0  10    3654     324   1
   0   0  10    7414     266   1
   1   0  10   73472     930   1
   2   0  10   86502    1591   1
   3   0  10   13332     538   1
   4   0  10   33338    1032   1
   5   0  10   75676    1552   1
  -7   1  10   15077    1161   1
   6  -2 -10    7707    2136  -2
  -6   1  10    7707    2136   1
   5  -1 -10   50018    1296  -2
  -5   1  10   50018    1296   1
   4   0 -10  142155    2136  -2
  -4   1  10  142155    2136   1
  -3   1  10    1221     389   1
  -2   1  10   19600     545   1
  -1   1  10  163841    1483   1
   0   1  10   49604     770   1
   1   1  10      82     302   1
   2   1  10   32989     871   1
   3   1  10   91529    1496   1
   4   1  10    7574     759   1
   5   1  10     899    1039   1
   6  -1 -10   38906    1117  -2
  -6   2  10   38906    1117   1
   5   0 -10   41839     785  -2
  -5   2  10   41839     785   1
   4   1 -10   21976    1966  -2
  -4   2  10   21976    1966   1
  -3   2  10   75727     994   1
  -2   2  10   32198     686   1
  -1   2  10   26502     613   1
   0   2  10   54892    1190   1
   1   2  10   82790    1084   1
   2   2  10    3863     455   1
   3   2  10   13296     585   1
   4   2  10  119079    2649   1
   6   0 -10   12372     827  -2
  -6   3  10   12372     827   1
   5   1 -10  122946    1211  -2
  -5   3  10  122946    1211   1
   4   2 -10   32874     880  -2
  -4   3  10   32874     880   1
  -3   3  10   19543    5419   1
  -2   3  10  150608    1953   1
  -1   3  10    6159     385   1
   0   3  10    5862     283   1
   1   3  10   39926     862   1
   2   3  10   52221    1006   1
   3   3  10    2256     526   1
   4   3  10    1863     950   1
   6   1 -10   18234    1178  -2
  -6   4  10   18234    1178   1
   5   2 -10   10809     495  -2
  -5   4  10   10809     495   1
   4   3 -10   38234     672  -2
  -4   4  10   38234     672   1
  -3   4  10   25564     985   1
  -2   4  10   16756     535   1
  -1   4  10   31694     669   1
   0   4  10   39256    1240   1
   1   4  10    6643     547   1
   2   4  10    4055     557   1
   3   4  10   58207    4268   1
   6   2 -10   45976    1662  -2
  -6   5  10   45976    1662   1
   5   3 -10   70329    1278  -2
  -5   5  10   70329    1278   1
   4   4 -10   30717    1867  -2
  -4   5  10   30717    1867   1
  -3   5  10   82128    1112   1
  -2   5  10   46810    1219   1
  -1   5  10    7006     448   1
   0   5  10   23867    1577   1
   1   5  10   30760     917   1
   2   5  10   19150     910   1
   3   5  10    6631    1132   1
   5   4 -10   28542    1410  -2
  -5   6  10   28542    1410   1
   4   5 -10   42596    2643  -2
  -4   6  10   42596    2643   1
  -3   6  10   19089     914   1
  -2   6  10   16577     765   1
  -1   6  10   30173     770   1
   0   6  10    4343     593   1
   1   6  10    7915    1073   1
   2   6  10   49949    1884   1
   4   6 -10   39358    1140  -2
  -4   7  10   39358    1140   1
  -3   7  10   56811    2422   1
  -2   7  10    1938     591   1
  -1   7  10    5463    1041   1
  -3   8  10   11335    1051   1
   1  -7 -11    4104     767  -2
  -1  -9  11    4104     767   1
   0  -6 -11   16436    1163  -2
   0  -9  11   16436    1163   1
   1  -9  11   13674    1065   1
   2  -9  11    5172    1236   1
   1  -6 -11   63175    1236  -2
  -1  -8  11   63175    1236   1
   0  -5 -11   28346     679  -2
   0  -8  11   28346     679   1
   1  -8  11   16344     794   1
   2  -8  11   20383    1057   1
   3  -8  11   53673    2108   1
  -2  -7  11    5546     608   1
   1  -5 -11   35750     804  -2
  -1  -7  11   35750     804   1
   0  -4 -11   50807     825  -2
   0  -7  11   50807     825   1
   1  -7  11    8830     873   1
   2  -7  11     998     472   1
   3  -7  11    3290    1047   1
   4  -7  11   13547     757   1
  -3  -6  11   27078    1534   1
  -2  -6  11   86312    5520   1
   1  -4 -11    6861     500  -2
  -1  -6  11    6861     500   1
   0  -3 -11   28813    1264  -2
   0  -6  11   28813    1264   1
   1  -6  11   72118    2691   1
   2  -6  11   26568     774   1
   3  -6  11     379     471   1
   4  -6  11    6272     675   1
  -4  -5  11   29487    1524   1
  -3  -5  11   10203     507   1
  -2  -5  11   17648     656   1
   1  -3 -11   95338    1206  -2
  -1  -5  11   95338    1206   1
   0  -2 -11   30141     544  -2
   0  -5  11   30141     544   1
   1  -5  11   24059     817   1
   2  -5  11    7504    1665   1
   3  -5  11   45368    1353   1
   4  -5  11    3088     695   1
   5  -5  11    7855     847   1
  -4  -4  11    7963    1090   1
  -3  -4  11   82163    1633   1
   2  -3 -11    5258    1249  -2
  -2  -4  11    5258    1249   1
   1  -2 -11   34833     593  -2
  -1  -4  11   34833     593   1
   0  -1 -11  142680    1760  -2
   0  -4  11  142680    1760   1
   1  -4  11   10533     953   1
   2  -4  11   16369     456   1
   3  -4  11   39079    1164   1
   4  -4  11   18804     948   1
   5  -4  11   23058    1034   1
  -4  -3  11   43005    1273   1
  -3  -3  11    1101     499   1
   2  -2 -11   95095    2512  -2
  -2  -3  11   95095    2512   1
   1  -1 -11   80037     929  -2
  -1  -3  11   80037     929   1
   0   0 -11    3686     367  -2
   0  -3  11    3686     367   1
   1  -3  11   77278   11944   1
   2  -3  11   78449    1038   1
   3  -3  11   20742     526   1
   4  -3  11    6532     481   1
   5  -3  11   58503    1442   1
  -5  -2  11   13452    1272   1
  -4  -2  11   85535    1617   1
  -3  -2  11   71554     996   1
   2  -1 -11   50375     928  -2
  -2  -2  11   50375     928   1
   1   0 -11  191618    2220  -2
  -1  -2  11  191618    2220   1
   0   1 -11  112416    1356  -2
   0  -2  11  112416    1356   1
   1  -2  11     517     236   1
   2  -2  11   59844    1140   1
   3  -2  11   65804     944   1
   4  -2  11   43873     929   1
   5  -2  11    4963    1015   1
  -5  -1  11   31944    1141   1
  -4  -1  11    1669     459   1
  -3  -1  11   62522    1305   1
   2   0 -11   88303    6257  -2
  -2  -1  11   88303    6257   1
   1   1 -11    7439     396  -2
  -1  -1  11    7439     396   1
   0   2 -11  101716    1005  -2
   0  -1  11  101716    1005   1
   1  -1  11   69051    5356   1
   2  -1  11    7828     456   1
   3  -1  11   17881     551   1
   4  -1  11   48867    1576   1
   5  -1  11   49078    1843   1
  -6   0  11   19140    1286   1
  -5   0  11   48545    1278   1
  -4   0  11   55698    1015   1
  -3   0  11    2844     388   1
   2   1 -11   84566    1555  -2
  -2   0  11   84566    1555   1
   1   2 -11  199287    2029  -2
  -1   0  11  199287    2029   1
   0   3 -11    8220     374  -2
   0   0  11    8220     374   1
   1   0  11   17012     629   1
   2   0  11   84112    1020   1
   3   0  11   29195    1246   1
   4   0  11    5421     726   1
   5   0  11   12086    1180   1
  -6   1  11   11967    1163   1
  -5   1  11      56     486   1
  -4   1  11   49459     973   1
  -3   1  11   65991    1328   1
   2   2 -11   13554     950  -2
  -2   1  11   13554     950   1
   1   3 -11   50126     761  -2
  -1   1  11   50126     761   1
   0   4 -11   98648    1285  -2
   0   1  11   98648    1285   1
   1   1  11   12136     606   1
   2   1  11   22299     618   1
   3   1  11   38689    1286   1
   4   1  11   10258     827   1
  -6   2  11   23845    1373   1
  -5   2  11   13496     564   1
  -4   2  11    3657     440   1
  -3   2  11   37105     941   1
   2   3 -11   80529    2025  -2
  -2   2  11   80529    2025   1
   1   4 -11   33172     609  -2
  -1   2  11   33172     609   1
   0   5 -11   20949     562  -2
   0   2  11   20949     562   1
   1   2  11   57044    3803   1
   2   2  11   28010    1447   1
   3   2  11     860     702   1
  -6   3  11    1126     677   1
  -5   3  11   39412     829   1
  -4   3  11  105447    1640   1
  -3   3  11    8523     419   1
   2   4 -11   17444     569  -2
  -2   3  11   17444     569   1
   1   5 -11   92456    1262  -2
  -1   3  11   92456    1262   1
   0   6 -11   40075    1116  -2
   0   3  11   40075    1116   1
   1   3  11   19277     677   1
   2   3  11   39830    1441   1
   3   3  11   51964    1391   1
  -6   4  11   14801    1185   1
  -5   4  11   12213     676   1
  -4   4  11   25591     785   1
  -3   4  11   64329    4555   1
  -2   4  11   15353     824   1
   1   6 -11   12333     542  -2
  -1   4  11   12333     542   1
   0   7 -11   55181    2599  -2
   0   4  11   55181    2599   1
   1   4  11   35792     905   1
   2   4  11     658     641   1
  -5   5  11   47323    1044   1
  -4   5  11    7271     535   1
  -3   5  11   23810     644   1
  -2   5  11  100315    1469   1
   1   7 -11   30138    2856  -2
  -1   5  11   30138    2856   1
   0   8 -11    7795     811  -2
   0   5  11    7795     811   1
   1   5  11   29608    1391   1
   2   5  11   72328    2156   1
  -4   6  11   46914    1648   1
  -3   6  11    1417     612   1
  -2   6  11    5587     594   1
   1   8 -11   49683    1807  -2
  -1   6  11   49683    1807   1
   0   9 -11   38850    1626  -2
   0   6  11   38850    1626   1
   1   6  11     274     998   1
  -3   7  11   47880    1597   1
   0  -9  12   58457    2011   1
  -1  -8  12   25759    1031   1
   0  -8  12   38553    2262   1
   1  -8  12    3821     884   1
   2  -8  12   37100    2113   1
  -2  -7  12   30247    1686   1
  -1  -7  12   24277     837   1
   0  -7  12   37412     960   1
   1  -7  12   54089     991   1
  -2  -2 -12   35258    1243  -2
   2  -7  12   35258    1243   1
  -3  -1 -12   10216    1270  -2
   3  -7  12   10216    1270   1
  -2  -6  12   34933     892   1
  -1  -6  12   54025    1271   1
   0  -6  12    3511     522   1
   1  -6  12   31719     764   1
  -2  -1 -12   38214     817  -2
   2  -6  12   38214     817   1
  -3   0 -12   41785    1048  -2
   3  -6  12   41785    1048   1
  -2  -5  12    3268     479   1
  -1  -5  12   38705     661   1
   0  -5  12   69797    1397   1
   1  -5  12   40796    2461   1
  -2   0 -12   46822    3531  -2
   2  -5  12   46822    3531   1
  -3   1 -12   43101    1559  -2
   3  -5  12   43101    1559   1
  -3  -4  12   49790    1209   1
  -2  -4  12  151063    1718   1
  -1  -4  12     742     337   1
   0  -4  12   14797     496   1
   1  -4  12   87744    1678   1
  -2   1 -12   34186    1043  -2
   2  -4  12   34186    1043   1
  -3   2 -12   54589    1059  -2
   3  -4  12   54589    1059   1
  -4   3 -12   23233    1039  -2
   4  -4  12   23233    1039   1
  -4  -3  12   33006    1705   1
  -3  -3  12    1509     686   1
  -2  -3  12    8971     465   1
  -1  -3  12   69195     978   1
   0  -3  12   12673     488   1
   1  -3  12   37659    1113   1
  -2   2 -12   33687     677  -2
   2  -3  12   33687     677   1
  -3   3 -12   58765    1147  -2
   3  -3  12   58765    1147   1
  -4   4 -12   11386    1192  -2
   4  -3  12   11386    1192   1
  -4  -2  12   29801    1114   1
  -3  -2  12  147830    2333   1
  -2  -2  12    7115     391   1
  -1  -2  12   14068     497   1
   0  -2  12  103296    1254   1
   1  -2  12    8819     684   1
  -2   3 -12   14472    2768  -2
   2  -2  12   14472    2768   1
  -3   4 -12   62662    1007  -2
   3  -2  12   62662    1007   1
  -4   5 -12   48207    1884  -2
   4  -2  12   48207    1884   1
  -4  -1  12    6438     567   1
  -3  -1  12    9699     495   1
  -2  -1  12   69433     976   1
  -1  -1  12    2740     388   1
   0  -1  12    1539     482   1
   1  -1  12   52480    1624   1
  -2   4 -12   44135    1161  -2
   2  -1  12   44135    1161   1
  -3   5 -12   23174     756  -2
   3  -1  12   23174     756   1
  -4   6 -12   14620     845  -2
   4  -1  12   14620     845   1
  -5   0  12   21814    1390   1
  -4   0  12   86100    1362   1
  -3   0  12   28546     671   1
  -2   0  12   14037     498   1
  -1   0  12  113654    1352   1
   0   0  12   46180    1163   1
   1   0  12    8237    4590   1
  -2   5 -12   43834    2916  -2
   2   0  12   43834    2916   1
  -3   6 -12   48406    3044  -2
   3   0  12   48406    3044   1
  -4   7 -12   10175    1259  -2
   4   0  12   10175    1259   1
  -5   1  12    2064     995   1
  -4   1  12   40816     808   1
  -3   1  12   87231    1340   1
  -2   1  12   16998     506   1
  -1   1  12    8134     373   1
   0   1  12   72735    1131   1
   1   1  12  107488    2344   1
  -2   6 -12    3124     780  -2
   2   1  12    3124     780   1
  -3   7 -12   13861     895  -2
   3   1  12   13861     895   1
  -4   8 -12   91703    2723  -2
   4   1  12   91703    2723   1
  -5   2  12   84731    1553   1
  -4   2  12    2680     421   1
  -3   2  12    8355     476   1
  -2   2  12  128140    1662   1
  -1   2  12   64687    1032   1
   0   2  12    1523     449   1
   1   2  12   15258     639   1
  -2   7 -12   49060    1400  -2
   2   2  12   49060    1400   1
  -3   8 -12   23198    1591  -2
   3   2  12   23198    1591   1
  -5   3  12    3963     601   1
  -4   3  12   64756    1057   1
  -3   3  12   25879     587   1
  -2   3  12   14655     516   1
  -1   3  12   61814    1652   1
   0   3  12   75031    1503   1
   1   3  12   10699     635   1
   2   3  12   10923    1361   1
  -5   4  12    2488    1066   1
  -4   4  12    2072     546   1
  -3   4  12   66025    1347   1
  -2   4  12   24694     818   1
  -1   4  12     991     761   1
   0   4  12    6517     960   1
   1   4  12   35371    1419   1
  -4   5  12   11885    1073   1
  -3   5  12    4820     651   1
  -1   5  12   17209    1170   1
   0   5  12   15189    1199   1
   1   5  12    3248    1015   1
  -4   6  12   18871    1199   1
  -1  -7  13   33850    1517   1
   0  -7  13   24007    1396   1
   1  -7  13   35283    1517   1
   2  -7  13   23023    1385   1
  -2  -6  13   19789     920   1
  -1  -6  13   29580     881   1
   0  -6  13    9254     678   1
   1  -6  13    3451     599   1
   2  -6  13   39935    1609   1
  -2  -5  13    9094     765   1
  -1  -5  13   12567     594   1
   0  -5  13   64828    1237   1
   1  -5  13   38377     962   1
   2  -5  13    5977     960   1
  -2  -4  13   63094     891   1
  -1  -4  13   22424     656   1
   0  -4  13    6687     451   1
   1  -4  13   40292    1409   1
   2  -4  13   35923    1116   1
  -3  -3  13    2583     824   1
  -2  -3  13    9435     501   1
  -1  -3  13   96669    1536   1
   0  -3  13   44806     986   1
   1  -3  13    2406     538   1
   2  -3  13   11968     649   1
   3  -3  13   21894     922   1
  -3  -2  13   71719    1210   1
  -2  -2  13   61650    1071   1
  -1  -2  13     187     401   1
   0  -2  13   76029    1292   1
   1  -2  13   60116    1417   1
   2  -2  13   43253     831   1
   3  -2  13   25412    1272   1
  -4  -1  13   41146    1482   1
  -3  -1  13   34675     835   1
  -2  -1  13   76231    1075   1
  -1  -1  13   97574    1584   1
   0  -1  13    3149     540   1
   1  -1  13   37679    1131   1
   2  -1  13   37845    1109   1
   3  -1  13   18060     834   1
  -4   0  13   22462     892   1
  -3   0  13   43712     954   1
  -2   0  13    1774     427   1
  -1   0  13   70019    1034   1
   0   0  13   73004    1272   1
   1   0  13    6805     592   1
   2   0  13    9345     559   1
   3   0  13   24773    1408   1
  -4   1  13    2774     668   1
  -3   1  13   34460     745   1
  -2   1  13   71198    1406   1
  -1   1  13     270     518   1
   0   1  13   26630    1439   1
   1   1  13   30870     895   1
   2   1  13   23270    1500   1
   3   1  13    2740    1081   1
  -4   2  13   22371     924   1
  -3   2  13    1028     445   1
  -2   2  13   10783     557   1
  -1   2  13   52193    1572   1
   0   2  13    1345     580   1
   1   2  13   11614    1287   1
   2   2  13   29409    1650   1
  -4   3  13   16253     977   1
  -3   3  13   19233     701   1
  -2   3  13   12160     660   1
   0   3  13   11967     998   1
  -4   4  13     611     891   1
  -3   4  13    2754    1023   1
  -1   4  13    7071     930   1
   0   4  13   45511    1677   1
  -1   5  13   19092    1257   1
  -1  -6  14   35306    1574   1
   2  -6  14   11637    1155   1
  -2  -5  14   52914    1820   1
  -1  -5  14    8433    1394   1
   0  -5  14   27258    1097   1
   1  -5  14   41584    1763   1
   2  -5  14    6480    1030   1
   3  -3 -14   15143    1173  -2
  -3  -4  14   15143    1173   1
  -2  -4  14   46589    1725   1
  -1  -4  14   52290    2618   1
   0  -4  14   20144     782   1
   1  -4  14   24429     844   1
   2  -4  14   27134    1405   1
   3  -2 -14   60421    2203  -2
  -3  -3  14   60421    2203   1
  -2  -3  14    2536    1450   1
  -1  -3  14   12722     567   1
   0  -3  14   68124    1264   1
   1  -3  14   12330     698   1
   2  -3  14   45327    1727   1
   3  -1 -14    9747     864  -2
  -3  -2  14    9747     864   1
  -2  -2  14   34045    1017   1
  -1  -2  14   10826     685   1
   0  -2  14   30286     892   1
   1  -2  14   35472    2049   1
   2  -2  14   26441    1415   1
   3   0 -14   12621    1574  -2
  -3  -1  14   12621    1574   1
  -2  -1  14    7206     713   1
  -1  -1  14   35402     773   1
   0  -1  14    9772     666   1
   1  -1  14   58316    1449   1
   2  -1  14   25730     993   1
   4   0 -14    1339     933  -2
  -4   0  14    1339     933   1
   3   1 -14   26838     974  -2
  -3   0  14   26838     974   1
  -2   0  14    2916     896   1
  -1   0  14    3392     734   1
   0   0  14   51999    1179   1
   1   0  14    7857     817   1
   2   0  14    1698    1027   1
   4   1 -14   26700    1013  -2
  -4   1  14   26700    1013   1
   3   2 -14   13904     786  -2
  -3   1  14   13904     786   1
  -2   1  14   16422     848   1
  -1   1  14   23377    1461   1
   1   1  14   46245    1906   1
   2   1  14   32328    1694   1
   4   2 -14   33144    1536  -2
  -4   2  14   33144    1536   1
  -2   3  14   23351    1424   1
  -2  -3  15    5133    1068   1
   1   0 -15    9700    1226  -2
  -1  -3  15    9700    1226   1
  -2  -2  15   47883    1671   1
   1   1 -15   12355    5605  -2
  -1  -2  15   12355    5605   1
  -2  -1  15    5228    1010   1
   1   2 -15   31556    1575  -2
  -1  -1  15   31556    1575   1
  -1   4 -15   18418    1349  -2
   1  -1  15   18418    1349   1
   1   3 -15    4418    1136  -2
  -1   0  15    4418    1136   1
  -1   5 -15   39508    1872  -2
   1   0  15   39508    1872   1
;
_shelx_hkl_checksum              2894
_olex2_date_sample_data_collection 2022-02-11
_olex2_submission_original_sample_id 'AMS371-3 DCMDiox Plank 100 K'
_olex2_submission_special_instructions 'No special instructions were received'
_oxdiff_exptl_absorpt_empirical_details 
;
Empirical correction (ABSPACK) includes:
- Absorption correction using spherical harmonics
- Frame scaling
;
_oxdiff_exptl_absorpt_empirical_full_max 1.332
_oxdiff_exptl_absorpt_empirical_full_min 0.766
loop_
_twin_individual_id
_twin_individual_mass_fraction_refined
1 0.729(3)
2 0.271(3)

####################################################################### 
# 
# This file contains crystal structure data downloaded from the 
# Cambridge Structural Database (CSD) hosted by the Cambridge 
# Crystallographic Data Centre (CCDC).
# 
# Full information about CCDC data access policies and citation 
# guidelines are available at http://www.ccdc.cam.ac.uk/access/V1 
# 
# Audit and citation data items may have been added by the CCDC. 
# Please retain this information to preserve the provenance of 
# this file and to allow appropriate attribution of the data. 
# 
#######################################################################

data_33-rac_ams330-4_etoachex_100k_v0332_twin1_hklf4
_database_code_depnum_ccdc_archive 'CCDC 2312775'
loop_
_audit_author_name
_audit_author_address
'Laurence Kershaw Cook'
;University of Liverpool
United Kingdom
;
_audit_update_record             
;
2023-12-07 deposited with the CCDC.	2024-07-29 downloaded from the CCDC.
;
_audit_creation_date             2022-11-11
_audit_creation_method           
;
Olex2 1.3
(compiled 2020.11.12 svn.r5f609507 for OlexSys, GUI svn.r6408)
;
_shelx_SHELXL_version_number     2018/3
_chemical_name_common            ?
_chemical_name_systematic        ?
_chemical_formula_moiety         'C42 H45 Br3 N6, 0.699(C3 H7)'
_chemical_formula_sum            'C44.10 H49.89 Br3 N6'
_chemical_formula_weight         903.67
_chemical_melting_point          ?
_chemical_oxdiff_formula         'Br3 C42 H45 N6'
loop_
_atom_type_symbol
_atom_type_description
_atom_type_scat_dispersion_real
_atom_type_scat_dispersion_imag
_atom_type_scat_source
C C 0.0033 0.0016 'International Tables Vol C Tables 4.2.6.8 and 6.1.1.4'
H H 0.0000 0.0000 'International Tables Vol C Tables 4.2.6.8 and 6.1.1.4'
Br Br -0.2901 2.4595 'International Tables Vol C Tables 4.2.6.8 and 6.1.1.4'
N N 0.0061 0.0033 'International Tables Vol C Tables 4.2.6.8 and 6.1.1.4'

_shelx_space_group_comment       
;
The symmetry employed for this shelxl refinement is uniquely defined
by the following loop, which should always be used as a source of
symmetry information in preference to the above space-group names.
They are only intended as comments.
;
_space_group_crystal_system      monoclinic
_space_group_IT_number           15
_space_group_name_H-M_alt        'I 1 2/a 1'
_space_group_name_Hall           '-I 2ya'
loop_
_space_group_symop_operation_xyz
'x, y, z'
'-x+1/2, y, -z'
'x+1/2, y+1/2, z+1/2'
'-x+1, y+1/2, -z+1/2'
'-x, -y, -z'
'x-1/2, -y, z'
'-x+1/2, -y+1/2, -z+1/2'
'x, -y+1/2, z+1/2'

_cell_length_a                   23.6941(11)
_cell_length_b                   14.3036(7)
_cell_length_c                   27.0164(13)
_cell_angle_alpha                90
_cell_angle_beta                 101.598(4)
_cell_angle_gamma                90
_cell_volume                     8969.2(8)
_cell_formula_units_Z            8
_cell_measurement_reflns_used    8883
_cell_measurement_temperature    100.01(10)
_cell_measurement_theta_max      24.5220
_cell_measurement_theta_min      1.5510
_shelx_estimated_absorpt_T_max   0.922
_shelx_estimated_absorpt_T_min   0.625
_exptl_absorpt_coefficient_mu    2.734
_exptl_absorpt_correction_T_max  1.00000
_exptl_absorpt_correction_T_min  0.71685
_exptl_absorpt_correction_type   multi-scan
_exptl_absorpt_process_details   
;
CrysAlisPro 1.171.42.49 (Rigaku Oxford Diffraction, 2022)
Empirical absorption correction using spherical harmonics,
implemented in SCALE3 ABSPACK scaling algorithm.
;
_exptl_absorpt_special_details   ?
_exptl_crystal_colour            colourless
_exptl_crystal_colour_primary    colourless
_exptl_crystal_density_diffrn    1.338
_exptl_crystal_density_meas      ?
_exptl_crystal_density_method    ?
_exptl_crystal_description       block
_exptl_crystal_F_000             3692
_exptl_crystal_preparation       
'Slow vapour diffusion of n-hexane into an ethylacetate solution of a 1:1 mixture of the [3+3]-RR and [3+3]-SS bromo substituted macryocycles.'
_exptl_crystal_recrystallization_method ?
_exptl_crystal_size_max          0.19
_exptl_crystal_size_mid          0.05
_exptl_crystal_size_min          0.03
_exptl_transmission_factor_max   ?
_exptl_transmission_factor_min   ?
_diffrn_reflns_av_R_equivalents  0.1108
_diffrn_reflns_av_unetI/netI     0.0985
_diffrn_reflns_Laue_measured_fraction_full 0.996
_diffrn_reflns_Laue_measured_fraction_max 0.992
_diffrn_reflns_limit_h_max       28
_diffrn_reflns_limit_h_min       -28
_diffrn_reflns_limit_k_max       17
_diffrn_reflns_limit_k_min       -17
_diffrn_reflns_limit_l_max       32
_diffrn_reflns_limit_l_min       -32
_diffrn_reflns_number            42323
_diffrn_reflns_point_group_measured_fraction_full 0.996
_diffrn_reflns_point_group_measured_fraction_max 0.992
_diffrn_reflns_theta_full        25.242
_diffrn_reflns_theta_max         25.389
_diffrn_reflns_theta_min         1.539
_diffrn_ambient_environment      N~2~
_diffrn_ambient_temperature      100.01(10)
_diffrn_detector                 'Hybrid Pixel Array Detector'
_diffrn_detector_area_resol_mean 10.0000
_diffrn_measured_fraction_theta_full 0.996
_diffrn_measured_fraction_theta_max 0.992
_diffrn_measurement_details      
;
List of Runs (angles in degrees, time in seconds):

  # Type    Start    End  Width  t~exp~   \w     \q     \k     \f   Frames
#--------------------------------------------------------------------------
  1  \w   -104.00  25.00   1.00  100.00    --  -15.10 -68.00-180.00  129
  2  \w    -55.00  74.00   1.00  100.00    --  -15.10  68.00 150.00  129
  3  \w    -92.00   3.00   1.00  100.00    --  -15.10 -68.00 120.00   95
  4  \w    -41.00  68.00   1.00  100.00    --  -15.10  19.00 -60.00  109
  5  \w    -95.00  -3.00   1.00  100.00    --  -15.10 -68.00  30.00   92
;
_diffrn_measurement_device       'four-circle diffractometer'
_diffrn_measurement_device_type  'XtaLAB AFC12 (RCD3): Kappa single'
_diffrn_measurement_method       '\w scans'
_diffrn_orient_matrix_type       
'CrysAlisPro convention (1999,Acta A55,543-557)'
_diffrn_orient_matrix_UB_11      0.0016668000
_diffrn_orient_matrix_UB_12      0.0476016000
_diffrn_orient_matrix_UB_13      -0.0069018000
_diffrn_orient_matrix_UB_21      -0.0114279000
_diffrn_orient_matrix_UB_22      -0.0117351000
_diffrn_orient_matrix_UB_23      -0.0255774000
_diffrn_orient_matrix_UB_31      -0.0282853000
_diffrn_orient_matrix_UB_32      0.0074583000
_diffrn_orient_matrix_UB_33      0.0041045000
_diffrn_radiation_monochromator  mirror
_diffrn_radiation_probe          x-ray
_diffrn_radiation_type           MoK\a
_diffrn_radiation_wavelength     0.71073
_diffrn_source                   'Rotating-anode X-ray tube'
_diffrn_source_type              'Rigaku 007HF (Mo) X-ray Source'
_reflns_Friedel_coverage         0.000
_reflns_Friedel_fraction_full    .
_reflns_Friedel_fraction_max     .
_reflns_number_gt                4889
_reflns_number_total             8202
_reflns_special_details          
;
 Reflections were merged by SHELXL according to the crystal
 class for the calculation of statistics and refinement.
 
 _reflns_Friedel_fraction is defined as the number of unique
 Friedel pairs measured divided by the number that would be
 possible theoretically, ignoring centric projections and
 systematic absences.
;
_reflns_threshold_expression     'I > 2\s(I)'
_computing_cell_refinement       'CrysAlisPro 1.171.42.49 (Rigaku OD, 2022)'
_computing_data_collection       'CrysAlisPro 1.171.42.49 (Rigaku OD, 2022)'
_computing_data_reduction        'CrysAlisPro 1.171.42.49 (Rigaku OD, 2022)'
_computing_molecular_graphics    'Olex2 1.3 (Dolomanov et al., 2009)'
_computing_publication_material  'Olex2 1.3 (Dolomanov et al., 2009)'
_computing_structure_refinement  'SHELXL 2018/3 (Sheldrick, 2015)'
_computing_structure_solution    'SHELXT 2018/2 (Sheldrick, 2018)'
_refine_diff_density_max         1.589
_refine_diff_density_min         -0.937
_refine_diff_density_rms         0.126
_refine_ls_extinction_coef       .
_refine_ls_extinction_method     none
_refine_ls_goodness_of_fit_ref   1.027
_refine_ls_hydrogen_treatment    constr
_refine_ls_matrix_type           full
_refine_ls_number_parameters     474
_refine_ls_number_reflns         8202
_refine_ls_number_restraints     2
_refine_ls_R_factor_all          0.1507
_refine_ls_R_factor_gt           0.0942
_refine_ls_restrained_S_all      1.027
_refine_ls_shift/su_max          0.001
_refine_ls_shift/su_mean         0.000
_refine_ls_structure_factor_coef Fsqd
_refine_ls_weighting_details     
'w=1/[\s^2^(Fo^2^)+(0.0883P)^2^+157.7715P] where P=(Fo^2^+2Fc^2^)/3'
_refine_ls_weighting_scheme      calc
_refine_ls_wR_factor_gt          0.2224
_refine_ls_wR_factor_ref         0.2449
_refine_special_details          
;
Refinement of F^2^ against ALL reflections.  The weighted R-factor wR and 
goodness of fit S are based on F^2^, conventional R-factors R are based 
on F, with F set to zero for negative F^2^. The threshold expression of 
F^2^ > 2sigma(F^2^) is used only for calculating R-factors(gt) etc. and is 
not relevant to the choice of reflections for refinement.  R-factors based 
on F^2^ are statistically about twice as large as those based on F, and R- 
factors based on ALL data will be even larger.

The structure comprises a single [3+3] bromo substituted isotrianglimine
unit, and is a racemic co-crystal consisting of a 1:1 stoichiometric ratio of
the [3+3]-RR and [3+3]-SS enantiomeric species. Within the central cavity of the
cycle exists a partially occupied half-molecule of n-hexane of crystallisation split
over an inversion centre. The occupancy of the n-hexane molecule refined to 0.699(19)
yielding 0.350 n-hexane molecules per asymmetric unit. Strong DFIX 1.5 A restraints
were applied to the three unique carbon atoms of the n-hexane molecule C52-C53 and
C53-C54 in order to produce satisfactory convergence, and the atoms were treated to
isototropic refinement only. The poor R-factors in the final model reflect the fact
that the crystals rapidly desolvate upon extraction from the crystallisation
solution, evidenced by the low occupancy of the encapsulated n-hexane molecule.
In addition, all crystals screened were inherently non-merohedrally twinned, and the
one presented was extracted as the major component of a two-fold twin which was
the best of all candidates experimented upon. No further restraints were applied to the model
and all other non-H atoms refined anisotropically.
All H-atoms in the structure were placed in calculated positions and
refined using a riding model. Four residual electron density peaks of > 1 e A^-3
are present in the final model which are < 1 A from two of the heavy peripheral bromine
atoms in the structure. The reflection 2,2,2 was omitted from the refinement for being
erroneously large, and is again a likely reflection of the crystals rapid propensity
to desolvate once exposed to the atmosphere prior to being placed under the coldstream.
;
_olex2_refinement_description    
;
1. Fixed Uiso
 At 1.2 times of:
  All C(H) groups, All C(H,H) groups
 At 1.5 times of:
  All C(H,H,H) groups
2. Restrained distances
 C54-C53 = C52-C53
 1.5 with sigma of 0.01
3. Others
 Sof(C54)=Sof(H54A)=Sof(H54B)=Sof(C53)=Sof(H53A)=Sof(H53B)=Sof(C52)=Sof(H52A)=
 Sof(H52B)=Sof(H52C)=FVAR(1)
4.a Ternary CH refined with riding coordinates:
 C11(H11), C45(H45), C28(H28), C10(H10), C27(H27), C44(H44)
4.b Secondary CH2 refined with riding coordinates:
 C13(H13A,H13B), C15(H15A,H15B), C31(H31A,H31B), C12(H12A,H12B), C32(H32A,
 H32B), C48(H48A,H48B), C29(H29A,H29B), C30(H30A,H30B), C47(H47A,H47B),
 C46(H46A,H46B), C14(H14A,H14B), C49(H49A,H49B), C54(H54A,H54B), C53(H53A,H53B)
4.c Aromatic/amide H refined with riding coordinates:
 C5(H5), C34(H34), C39(H39), C17(H17), C8(H8), C20(H20), C24(H24), C3(H3),
 C41(H41), C51(H51), C42(H42), C7(H7), C22(H22), C37(H37), C25(H25)
4.d Idealised Me refined as rotating group:
 C52(H52A,H52B,H52C)
;
_atom_sites_solution_hydrogens   geom
_atom_sites_solution_primary     ?
_atom_sites_solution_secondary   ?
loop_
_atom_site_label
_atom_site_type_symbol
_atom_site_fract_x
_atom_site_fract_y
_atom_site_fract_z
_atom_site_U_iso_or_equiv
_atom_site_adp_type
_atom_site_occupancy
_atom_site_site_symmetry_order
_atom_site_calc_flag
_atom_site_refinement_flags_posn
_atom_site_refinement_flags_adp
_atom_site_refinement_flags_occupancy
_atom_site_disorder_assembly
_atom_site_disorder_group
Br18 Br 0.84533(4) 0.60510(7) 0.55314(4) 0.0517(3) Uani 1 1 d . . . . .
Br35 Br 0.67513(5) 0.93277(8) 0.40039(4) 0.0540(3) Uani 1 1 d . . . . .
Br1 Br 0.69438(5) 0.40772(10) 0.27860(4) 0.0659(4) Uani 1 1 d . . . . .
N16 N 0.6928(3) 0.3216(5) 0.5723(3) 0.0351(18) Uani 1 1 d . . . . .
N50 N 0.4752(3) 0.4864(5) 0.2995(3) 0.0381(18) Uani 1 1 d . . . . .
N33 N 0.5518(3) 0.8551(5) 0.5452(3) 0.0365(17) Uani 1 1 d . . . . .
N43 N 0.4495(3) 0.6718(5) 0.3300(3) 0.0391(19) Uani 1 1 d . . . . .
N26 N 0.6098(3) 0.7350(5) 0.6218(3) 0.0387(18) Uani 1 1 d . . . . .
N9 N 0.6274(3) 0.2397(5) 0.4817(3) 0.0351(17) Uani 1 1 d . . . . .
C4 C 0.6307(4) 0.3171(6) 0.4020(3) 0.034(2) Uani 1 1 d . . . . .
C5 C 0.5752(4) 0.3538(6) 0.3932(3) 0.033(2) Uani 1 1 d . . . . .
H5 H 0.551629 0.344618 0.417321 0.040 Uiso 1 1 calc R U . . .
C34 C 0.5275(4) 0.8043(6) 0.5095(3) 0.035(2) Uani 1 1 d . . . . .
H34 H 0.497856 0.762756 0.514476 0.042 Uiso 1 1 calc R U . . .
C39 C 0.5126(4) 0.7629(6) 0.4173(3) 0.035(2) Uani 1 1 d . . . . .
H39 H 0.479758 0.727667 0.421020 0.042 Uiso 1 1 calc R U . . .
C17 C 0.6666(4) 0.3967(6) 0.5798(3) 0.035(2) Uani 1 1 d . . . . .
H17 H 0.628439 0.392598 0.585484 0.042 Uiso 1 1 calc R U . . .
C8 C 0.6555(3) 0.2631(6) 0.4478(3) 0.0294(19) Uani 1 1 d . . . . .
H8 H 0.694770 0.244601 0.452422 0.035 Uiso 1 1 calc R U . . .
C20 C 0.7425(4) 0.6668(7) 0.5819(3) 0.041(2) Uani 1 1 d . . . . .
H20 H 0.759684 0.726994 0.582902 0.050 Uiso 1 1 calc R U . . .
C19 C 0.7707(4) 0.5905(7) 0.5682(3) 0.042(2) Uani 1 1 d . . . . .
C24 C 0.7477(4) 0.5017(6) 0.5671(3) 0.034(2) Uani 1 1 d . . . . .
H24 H 0.768137 0.449465 0.557957 0.041 Uiso 1 1 calc R U . . .
C21 C 0.6885(4) 0.6563(6) 0.5944(3) 0.037(2) Uani 1 1 d . . . . .
C11 C 0.6613(4) 0.2336(6) 0.5735(3) 0.036(2) Uani 1 1 d . . . . .
H11 H 0.621409 0.247117 0.578365 0.044 Uiso 1 1 calc R U . . .
C3 C 0.6652(4) 0.3324(6) 0.3672(3) 0.036(2) Uani 1 1 d . . . . .
H3 H 0.703249 0.308037 0.372999 0.043 Uiso 1 1 calc R U . . .
C40 C 0.5446(4) 0.8083(6) 0.4586(3) 0.034(2) Uani 1 1 d . . . . .
C41 C 0.5932(4) 0.8589(6) 0.4541(3) 0.034(2) Uani 1 1 d . . . . .
H41 H 0.615832 0.889483 0.482564 0.041 Uiso 1 1 calc R U . . .
C45 C 0.4165(4) 0.5206(7) 0.2925(3) 0.041(2) Uani 1 1 d . . . . .
H45 H 0.400824 0.507166 0.323484 0.049 Uiso 1 1 calc R U . . .
C28 C 0.5323(4) 0.8440(6) 0.5928(3) 0.039(2) Uani 1 1 d . . . . .
H28 H 0.503646 0.791974 0.589900 0.047 Uiso 1 1 calc R U . . .
C6 C 0.5540(4) 0.4038(6) 0.3492(3) 0.036(2) Uani 1 1 d . . . . .
C2 C 0.6445(4) 0.3821(7) 0.3250(3) 0.039(2) Uani 1 1 d . . . . .
C51 C 0.4952(4) 0.4423(6) 0.3392(3) 0.036(2) Uani 1 1 d . . . . .
H51 H 0.471738 0.433511 0.363523 0.043 Uiso 1 1 calc R U . . .
C42 C 0.4931(4) 0.7202(7) 0.3263(3) 0.039(2) Uani 1 1 d . . . . .
H42 H 0.503748 0.725924 0.294387 0.047 Uiso 1 1 calc R U . . .
C23 C 0.6938(4) 0.4903(6) 0.5797(3) 0.037(2) Uani 1 1 d . . . . .
C7 C 0.5892(4) 0.4178(6) 0.3140(4) 0.040(2) Uani 1 1 d . . . . .
H7 H 0.575475 0.450948 0.283481 0.048 Uiso 1 1 calc R U . . .
C10 C 0.6586(4) 0.1829(6) 0.5236(3) 0.033(2) Uani 1 1 d . . . . .
H10 H 0.698734 0.172613 0.518464 0.039 Uiso 1 1 calc R U . . .
C22 C 0.6649(4) 0.5676(6) 0.5929(3) 0.037(2) Uani 1 1 d . . . . .
H22 H 0.628035 0.559523 0.601130 0.044 Uiso 1 1 calc R U . . .
C13 C 0.6644(4) 0.0776(7) 0.6182(4) 0.046(2) Uani 1 1 d . . . . .
H13A H 0.686751 0.038686 0.645502 0.055 Uiso 1 1 calc R U . . .
H13B H 0.625179 0.085863 0.625039 0.055 Uiso 1 1 calc R U . . .
C15 C 0.6290(4) 0.0883(6) 0.5238(4) 0.043(2) Uani 1 1 d . . . . .
H15A H 0.629115 0.055431 0.491593 0.051 Uiso 1 1 calc R U . . .
H15B H 0.588451 0.097582 0.526871 0.051 Uiso 1 1 calc R U . . .
C37 C 0.5757(4) 0.8185(7) 0.3652(3) 0.040(2) Uani 1 1 d . . . . .
H37 H 0.586557 0.822453 0.333330 0.048 Uiso 1 1 calc R U . . .
C31 C 0.5406(4) 0.9082(7) 0.6980(4) 0.047(3) Uani 1 1 d . . . . .
H31A H 0.529014 0.902907 0.731076 0.056 Uiso 1 1 calc R U . . .
H31B H 0.569631 0.958669 0.700333 0.056 Uiso 1 1 calc R U . . .
C27 C 0.5845(4) 0.8219(6) 0.6342(3) 0.037(2) Uani 1 1 d . . . . .
H27 H 0.613448 0.873202 0.635604 0.045 Uiso 1 1 calc R U . . .
C12 C 0.6936(4) 0.1743(6) 0.6181(3) 0.038(2) Uani 1 1 d . . . . .
H12A H 0.693175 0.206880 0.650334 0.046 Uiso 1 1 calc R U . . .
H12B H 0.734220 0.166006 0.615007 0.046 Uiso 1 1 calc R U . . .
C25 C 0.6585(4) 0.7384(7) 0.6094(3) 0.039(2) Uani 1 1 d . . . . .
H25 H 0.676771 0.797580 0.609791 0.047 Uiso 1 1 calc R U . . .
C38 C 0.5277(4) 0.7676(7) 0.3702(3) 0.041(2) Uani 1 1 d . . . . .
C44 C 0.4171(4) 0.6268(7) 0.2840(3) 0.040(2) Uani 1 1 d . . . . .
H44 H 0.436422 0.640474 0.255099 0.049 Uiso 1 1 calc R U . . .
C32 C 0.5667(4) 0.8151(7) 0.6849(4) 0.044(2) Uani 1 1 d . . . . .
H32A H 0.600782 0.799620 0.711370 0.052 Uiso 1 1 calc R U . . .
H32B H 0.538089 0.764434 0.683823 0.052 Uiso 1 1 calc R U . . .
C36 C 0.6081(4) 0.8639(7) 0.4067(3) 0.041(2) Uani 1 1 d . . . . .
C48 C 0.3207(4) 0.6168(7) 0.2254(3) 0.045(2) Uani 1 1 d . . . . .
H48A H 0.338129 0.629599 0.195746 0.054 Uiso 1 1 calc R U . . .
H48B H 0.280965 0.641940 0.218306 0.054 Uiso 1 1 calc R U . . .
C29 C 0.5047(4) 0.9361(7) 0.6055(3) 0.041(2) Uani 1 1 d . . . . .
H29A H 0.532072 0.988186 0.604964 0.049 Uiso 1 1 calc R U . . .
H29B H 0.469760 0.948851 0.579344 0.049 Uiso 1 1 calc R U . . .
C30 C 0.4883(4) 0.9320(7) 0.6572(4) 0.044(2) Uani 1 1 d . . . . .
H30A H 0.472405 0.993115 0.664805 0.052 Uiso 1 1 calc R U . . .
H30B H 0.458092 0.883992 0.656784 0.052 Uiso 1 1 calc R U . . .
C47 C 0.3190(4) 0.5106(8) 0.2342(4) 0.048(3) Uani 1 1 d . . . . .
H47A H 0.298704 0.497436 0.262078 0.058 Uiso 1 1 calc R U . . .
H47B H 0.297614 0.479655 0.203290 0.058 Uiso 1 1 calc R U . . .
C46 C 0.3791(4) 0.4725(7) 0.2472(4) 0.044(2) Uani 1 1 d . . . . .
H46A H 0.397435 0.479619 0.217577 0.053 Uiso 1 1 calc R U . . .
H46B H 0.377231 0.404870 0.254466 0.053 Uiso 1 1 calc R U . . .
C14 C 0.6604(4) 0.0282(7) 0.5683(3) 0.043(2) Uani 1 1 d . . . . .
H14A H 0.639425 -0.031566 0.568912 0.052 Uiso 1 1 calc R U . . .
H14B H 0.699658 0.013508 0.563215 0.052 Uiso 1 1 calc R U . . .
C49 C 0.3560(4) 0.6658(7) 0.2722(3) 0.047(3) Uani 1 1 d . . . . .
H49A H 0.357303 0.733878 0.265791 0.056 Uiso 1 1 calc R U . . .
H49B H 0.337491 0.656026 0.301464 0.056 Uiso 1 1 calc R U . . .
C54 C 0.7366(8) 0.7156(13) 0.2586(7) 0.081(6) Uiso 0.699(19) 1 d D . P . .
H54A H 0.765726 0.669974 0.275224 0.097 Uiso 0.699(19) 1 calc R U P . .
H54B H 0.712288 0.683570 0.229386 0.097 Uiso 0.699(19) 1 calc R U P . .
C53 C 0.6993(10) 0.7408(17) 0.2950(9) 0.123(9) Uiso 0.699(19) 1 d D . P . .
H53A H 0.669550 0.787106 0.280345 0.148 Uiso 0.699(19) 1 calc R U P . .
H53B H 0.722345 0.765793 0.326929 0.148 Uiso 0.699(19) 1 calc R U P . .
C52 C 0.6729(14) 0.6475(19) 0.3030(12) 0.165(13) Uiso 0.699(19) 1 d D . P . .
H52A H 0.695641 0.597362 0.291905 0.247 Uiso 0.699(19) 1 calc R U P . .
H52B H 0.633331 0.645037 0.283395 0.247 Uiso 0.699(19) 1 calc R U P . .
H52C H 0.672472 0.639434 0.338972 0.247 Uiso 0.699(19) 1 calc R U P . .

loop_
_atom_site_aniso_label
_atom_site_aniso_U_11
_atom_site_aniso_U_22
_atom_site_aniso_U_33
_atom_site_aniso_U_23
_atom_site_aniso_U_13
_atom_site_aniso_U_12
Br18 0.0429(6) 0.0441(6) 0.0734(7) -0.0056(5) 0.0241(5) -0.0050(5)
Br35 0.0591(7) 0.0585(7) 0.0487(6) -0.0015(5) 0.0209(5) -0.0181(6)
Br1 0.0470(6) 0.1058(11) 0.0490(6) 0.0090(6) 0.0198(5) -0.0161(6)
N16 0.033(4) 0.037(5) 0.033(4) 0.001(3) 0.002(3) 0.001(4)
N50 0.034(4) 0.044(5) 0.036(4) 0.001(4) 0.008(3) 0.003(4)
N33 0.036(4) 0.036(4) 0.036(4) 0.003(4) 0.002(3) -0.001(4)
N43 0.048(5) 0.039(5) 0.028(4) -0.006(3) 0.001(3) 0.003(4)
N26 0.045(5) 0.037(5) 0.038(4) -0.004(4) 0.018(4) 0.002(4)
N9 0.030(4) 0.030(4) 0.042(4) -0.001(3) 0.001(3) 0.000(3)
C4 0.029(5) 0.033(5) 0.040(5) 0.002(4) 0.005(4) -0.004(4)
C5 0.030(5) 0.037(5) 0.031(5) 0.003(4) 0.000(4) -0.003(4)
C34 0.022(4) 0.032(5) 0.052(6) 0.005(5) 0.011(4) -0.009(4)
C39 0.028(5) 0.034(5) 0.041(5) 0.000(4) 0.004(4) 0.001(4)
C17 0.032(5) 0.033(5) 0.039(5) 0.004(4) 0.007(4) 0.007(4)
C8 0.017(4) 0.033(5) 0.038(5) 0.002(4) 0.006(4) -0.001(4)
C20 0.049(6) 0.034(5) 0.043(5) -0.001(4) 0.014(5) 0.002(5)
C19 0.038(5) 0.053(7) 0.035(5) -0.014(5) 0.009(4) -0.007(5)
C24 0.036(5) 0.028(5) 0.039(5) -0.004(4) 0.012(4) 0.006(4)
C21 0.044(5) 0.036(6) 0.036(5) 0.006(4) 0.017(4) 0.005(4)
C11 0.032(5) 0.037(5) 0.040(5) 0.000(4) 0.007(4) 0.000(4)
C3 0.030(5) 0.035(5) 0.042(5) 0.006(4) 0.003(4) 0.001(4)
C40 0.037(5) 0.028(5) 0.035(5) 0.005(4) 0.003(4) 0.008(4)
C41 0.036(5) 0.027(5) 0.040(5) -0.008(4) 0.009(4) 0.007(4)
C45 0.041(6) 0.053(6) 0.029(5) 0.002(4) 0.007(4) 0.000(5)
C28 0.040(5) 0.035(5) 0.042(5) -0.005(4) 0.010(4) -0.007(4)
C6 0.029(5) 0.031(5) 0.046(5) 0.005(4) 0.005(4) -0.003(4)
C2 0.035(5) 0.049(6) 0.038(5) 0.006(5) 0.016(4) -0.007(5)
C51 0.035(5) 0.036(5) 0.037(5) 0.005(4) 0.009(4) 0.005(4)
C42 0.042(6) 0.041(6) 0.035(5) 0.002(4) 0.007(4) 0.006(5)
C23 0.046(6) 0.037(6) 0.030(5) 0.000(4) 0.011(4) 0.003(5)
C7 0.037(5) 0.038(6) 0.042(5) 0.007(4) 0.004(4) -0.006(4)
C10 0.024(4) 0.036(5) 0.038(5) 0.010(4) 0.006(4) 0.003(4)
C22 0.037(5) 0.039(5) 0.037(5) 0.005(4) 0.013(4) -0.002(5)
C13 0.051(6) 0.044(6) 0.042(6) 0.006(5) 0.005(5) -0.008(5)
C15 0.039(5) 0.039(6) 0.045(6) 0.008(4) -0.003(4) -0.006(4)
C37 0.047(6) 0.040(6) 0.034(5) 0.004(4) 0.012(4) 0.002(5)
C31 0.052(6) 0.049(6) 0.044(6) -0.008(5) 0.022(5) 0.000(5)
C27 0.052(6) 0.024(5) 0.042(5) 0.000(4) 0.022(5) -0.004(4)
C12 0.041(5) 0.031(5) 0.045(5) -0.002(4) 0.012(4) 0.000(4)
C25 0.050(6) 0.032(5) 0.037(5) 0.005(4) 0.012(5) 0.004(5)
C38 0.047(6) 0.039(6) 0.036(5) -0.004(4) 0.007(4) 0.003(5)
C44 0.049(6) 0.046(6) 0.027(5) 0.002(4) 0.009(4) -0.001(5)
C32 0.052(6) 0.038(6) 0.044(6) 0.003(5) 0.018(5) 0.001(5)
C36 0.045(6) 0.039(5) 0.041(5) 0.005(4) 0.013(5) 0.000(5)
C48 0.042(6) 0.058(7) 0.034(5) 0.003(5) 0.006(4) 0.007(5)
C29 0.043(5) 0.040(6) 0.043(5) -0.001(5) 0.013(4) 0.008(5)
C30 0.033(5) 0.045(6) 0.056(6) -0.007(5) 0.015(5) 0.002(5)
C47 0.048(6) 0.068(8) 0.030(5) -0.007(5) 0.011(4) 0.008(5)
C46 0.038(5) 0.046(6) 0.046(6) -0.008(5) 0.006(4) -0.002(5)
C14 0.048(6) 0.031(5) 0.048(6) 0.004(5) 0.002(5) -0.011(5)
C49 0.055(6) 0.051(6) 0.031(5) -0.002(5) 0.002(5) 0.008(5)

_geom_special_details            
;
 All esds (except the esd in the dihedral angle between two l.s. planes)
 are estimated using the full covariance matrix.  The cell esds are taken
 into account individually in the estimation of esds in distances, angles
 and torsion angles; correlations between esds in cell parameters are only
 used when they are defined by crystal symmetry.  An approximate (isotropic)
 treatment of cell esds is used for estimating esds involving l.s. planes.
;
loop_
_geom_bond_atom_site_label_1
_geom_bond_atom_site_label_2
_geom_bond_distance
_geom_bond_site_symmetry_2
_geom_bond_publ_flag
Br18 C19 1.903(9) . ?
Br35 C36 1.906(9) . ?
Br1 C2 1.923(8) . ?
N16 C17 1.277(11) . ?
N16 C11 1.467(11) . ?
N50 C45 1.452(11) . ?
N50 C51 1.251(11) . ?
N33 C34 1.252(11) . ?
N33 C28 1.460(11) . ?
N43 C42 1.264(11) . ?
N43 C44 1.471(11) . ?
N26 C27 1.448(11) . ?
N26 C25 1.265(11) . ?
N9 C8 1.280(10) . ?
N9 C10 1.465(11) . ?
C4 C5 1.391(12) . ?
C4 C8 1.477(12) . ?
C4 C3 1.381(12) . ?
C5 H5 0.9500 . ?
C5 C6 1.391(12) . ?
C34 H34 0.9500 . ?
C34 C40 1.510(12) . ?
C39 H39 0.9500 . ?
C39 C40 1.380(12) . ?
C39 C38 1.390(12) . ?
C17 H17 0.9500 . ?
C17 C23 1.486(13) . ?
C8 H8 0.9500 . ?
C20 H20 0.9500 . ?
C20 C19 1.370(13) . ?
C20 C21 1.396(12) . ?
C19 C24 1.380(13) . ?
C24 H24 0.9500 . ?
C24 C23 1.396(12) . ?
C21 C22 1.384(13) . ?
C21 C25 1.471(12) . ?
C11 H11 1.0000 . ?
C11 C10 1.520(12) . ?
C11 C12 1.545(12) . ?
C3 H3 0.9500 . ?
C3 C2 1.350(12) . ?
C40 C41 1.387(12) . ?
C41 H41 0.9500 . ?
C41 C36 1.397(12) . ?
C45 H45 1.0000 . ?
C45 C44 1.537(13) . ?
C45 C46 1.523(12) . ?
C28 H28 1.0000 . ?
C28 C27 1.523(13) . ?
C28 C29 1.540(13) . ?
C6 C51 1.472(12) . ?
C6 C7 1.399(12) . ?
C2 C7 1.382(13) . ?
C51 H51 0.9500 . ?
C42 H42 0.9500 . ?
C42 C38 1.465(13) . ?
C23 C22 1.384(13) . ?
C7 H7 0.9500 . ?
C10 H10 1.0000 . ?
C10 C15 1.525(12) . ?
C22 H22 0.9500 . ?
C13 H13A 0.9900 . ?
C13 H13B 0.9900 . ?
C13 C12 1.546(13) . ?
C13 C14 1.508(13) . ?
C15 H15A 0.9900 . ?
C15 H15B 0.9900 . ?
C15 C14 1.540(13) . ?
C37 H37 0.9500 . ?
C37 C38 1.379(13) . ?
C37 C36 1.386(13) . ?
C31 H31A 0.9900 . ?
C31 H31B 0.9900 . ?
C31 C32 1.540(13) . ?
C31 C30 1.522(14) . ?
C27 H27 1.0000 . ?
C27 C32 1.514(12) . ?
C12 H12A 0.9900 . ?
C12 H12B 0.9900 . ?
C25 H25 0.9500 . ?
C44 H44 1.0000 . ?
C44 C49 1.523(13) . ?
C32 H32A 0.9900 . ?
C32 H32B 0.9900 . ?
C48 H48A 0.9900 . ?
C48 H48B 0.9900 . ?
C48 C47 1.540(14) . ?
C48 C49 1.536(13) . ?
C29 H29A 0.9900 . ?
C29 H29B 0.9900 . ?
C29 C30 1.524(13) . ?
C30 H30A 0.9900 . ?
C30 H30B 0.9900 . ?
C47 H47A 0.9900 . ?
C47 H47B 0.9900 . ?
C47 C46 1.498(13) . ?
C46 H46A 0.9900 . ?
C46 H46B 0.9900 . ?
C14 H14A 0.9900 . ?
C14 H14B 0.9900 . ?
C49 H49A 0.9900 . ?
C49 H49B 0.9900 . ?
C54 C54 1.31(3) 7_665 ?
C54 H54A 0.9900 . ?
C54 H54B 0.9900 . ?
C54 C53 1.492(10) . ?
C53 H53A 0.9900 . ?
C53 H53B 0.9900 . ?
C53 C52 1.509(10) . ?
C52 H52A 0.9800 . ?
C52 H52B 0.9800 . ?
C52 H52C 0.9800 . ?

loop_
_geom_angle_atom_site_label_1
_geom_angle_atom_site_label_2
_geom_angle_atom_site_label_3
_geom_angle
_geom_angle_site_symmetry_1
_geom_angle_site_symmetry_3
_geom_angle_publ_flag
C17 N16 C11 116.9(7) . . ?
C51 N50 C45 118.0(8) . . ?
C34 N33 C28 115.9(8) . . ?
C42 N43 C44 118.1(8) . . ?
C25 N26 C27 118.0(8) . . ?
C8 N9 C10 116.3(7) . . ?
C5 C4 C8 123.0(8) . . ?
C3 C4 C5 119.4(8) . . ?
C3 C4 C8 117.5(8) . . ?
C4 C5 H5 119.7 . . ?
C4 C5 C6 120.5(8) . . ?
C6 C5 H5 119.7 . . ?
N33 C34 H34 119.6 . . ?
N33 C34 C40 120.9(8) . . ?
C40 C34 H34 119.6 . . ?
C40 C39 H39 119.4 . . ?
C40 C39 C38 121.2(9) . . ?
C38 C39 H39 119.4 . . ?
N16 C17 H17 118.9 . . ?
N16 C17 C23 122.2(8) . . ?
C23 C17 H17 118.9 . . ?
N9 C8 C4 124.0(7) . . ?
N9 C8 H8 118.0 . . ?
C4 C8 H8 118.0 . . ?
C19 C20 H20 120.0 . . ?
C19 C20 C21 120.1(9) . . ?
C21 C20 H20 120.0 . . ?
C20 C19 Br18 119.7(7) . . ?
C20 C19 C24 121.8(9) . . ?
C24 C19 Br18 118.5(7) . . ?
C19 C24 H24 120.7 . . ?
C19 C24 C23 118.7(8) . . ?
C23 C24 H24 120.7 . . ?
C20 C21 C25 119.9(9) . . ?
C22 C21 C20 118.5(8) . . ?
C22 C21 C25 121.6(8) . . ?
N16 C11 H11 109.6 . . ?
N16 C11 C10 108.8(7) . . ?
N16 C11 C12 108.3(7) . . ?
C10 C11 H11 109.6 . . ?
C10 C11 C12 110.9(7) . . ?
C12 C11 H11 109.6 . . ?
C4 C3 H3 120.2 . . ?
C2 C3 C4 119.6(8) . . ?
C2 C3 H3 120.2 . . ?
C39 C40 C34 121.0(8) . . ?
C39 C40 C41 120.3(8) . . ?
C41 C40 C34 118.6(8) . . ?
C40 C41 H41 120.8 . . ?
C40 C41 C36 118.3(8) . . ?
C36 C41 H41 120.8 . . ?
N50 C45 H45 109.4 . . ?
N50 C45 C44 108.4(8) . . ?
N50 C45 C46 109.9(8) . . ?
C44 C45 H45 109.4 . . ?
C46 C45 H45 109.4 . . ?
C46 C45 C44 110.3(8) . . ?
N33 C28 H28 110.0 . . ?
N33 C28 C27 108.4(7) . . ?
N33 C28 C29 109.0(7) . . ?
C27 C28 H28 110.0 . . ?
C27 C28 C29 109.5(7) . . ?
C29 C28 H28 110.0 . . ?
C5 C6 C51 121.0(8) . . ?
C5 C6 C7 119.4(8) . . ?
C7 C6 C51 119.6(8) . . ?
C3 C2 Br1 119.0(7) . . ?
C3 C2 C7 122.9(8) . . ?
C7 C2 Br1 118.0(7) . . ?
N50 C51 C6 121.7(8) . . ?
N50 C51 H51 119.1 . . ?
C6 C51 H51 119.1 . . ?
N43 C42 H42 119.2 . . ?
N43 C42 C38 121.6(9) . . ?
C38 C42 H42 119.2 . . ?
C24 C23 C17 121.6(8) . . ?
C22 C23 C17 118.8(8) . . ?
C22 C23 C24 119.6(9) . . ?
C6 C7 H7 121.0 . . ?
C2 C7 C6 118.1(8) . . ?
C2 C7 H7 121.0 . . ?
N9 C10 C11 110.2(7) . . ?
N9 C10 H10 108.7 . . ?
N9 C10 C15 109.6(7) . . ?
C11 C10 H10 108.7 . . ?
C11 C10 C15 110.9(7) . . ?
C15 C10 H10 108.7 . . ?
C21 C22 C23 121.4(8) . . ?
C21 C22 H22 119.3 . . ?
C23 C22 H22 119.3 . . ?
H13A C13 H13B 108.0 . . ?
C12 C13 H13A 109.3 . . ?
C12 C13 H13B 109.3 . . ?
C14 C13 H13A 109.3 . . ?
C14 C13 H13B 109.3 . . ?
C14 C13 C12 111.5(8) . . ?
C10 C15 H15A 109.6 . . ?
C10 C15 H15B 109.6 . . ?
C10 C15 C14 110.4(7) . . ?
H15A C15 H15B 108.1 . . ?
C14 C15 H15A 109.6 . . ?
C14 C15 H15B 109.6 . . ?
C38 C37 H37 119.9 . . ?
C38 C37 C36 120.2(9) . . ?
C36 C37 H37 119.9 . . ?
H31A C31 H31B 108.2 . . ?
C32 C31 H31A 109.8 . . ?
C32 C31 H31B 109.8 . . ?
C30 C31 H31A 109.8 . . ?
C30 C31 H31B 109.8 . . ?
C30 C31 C32 109.5(8) . . ?
N26 C27 C28 108.8(7) . . ?
N26 C27 H27 109.0 . . ?
N26 C27 C32 110.9(7) . . ?
C28 C27 H27 109.0 . . ?
C32 C27 C28 110.2(8) . . ?
C32 C27 H27 109.0 . . ?
C11 C12 C13 109.9(7) . . ?
C11 C12 H12A 109.7 . . ?
C11 C12 H12B 109.7 . . ?
C13 C12 H12A 109.7 . . ?
C13 C12 H12B 109.7 . . ?
H12A C12 H12B 108.2 . . ?
N26 C25 C21 124.0(9) . . ?
N26 C25 H25 118.0 . . ?
C21 C25 H25 118.0 . . ?
C39 C38 C42 120.8(9) . . ?
C37 C38 C39 118.9(9) . . ?
C37 C38 C42 120.3(9) . . ?
N43 C44 C45 108.9(7) . . ?
N43 C44 H44 109.3 . . ?
N43 C44 C49 109.2(7) . . ?
C45 C44 H44 109.3 . . ?
C49 C44 C45 110.9(8) . . ?
C49 C44 H44 109.3 . . ?
C31 C32 H32A 109.6 . . ?
C31 C32 H32B 109.6 . . ?
C27 C32 C31 110.5(8) . . ?
C27 C32 H32A 109.6 . . ?
C27 C32 H32B 109.6 . . ?
H32A C32 H32B 108.1 . . ?
C41 C36 Br35 118.5(7) . . ?
C37 C36 Br35 120.4(7) . . ?
C37 C36 C41 121.1(9) . . ?
H48A C48 H48B 108.1 . . ?
C47 C48 H48A 109.5 . . ?
C47 C48 H48B 109.5 . . ?
C49 C48 H48A 109.5 . . ?
C49 C48 H48B 109.5 . . ?
C49 C48 C47 110.5(8) . . ?
C28 C29 H29A 109.3 . . ?
C28 C29 H29B 109.3 . . ?
H29A C29 H29B 108.0 . . ?
C30 C29 C28 111.6(8) . . ?
C30 C29 H29A 109.3 . . ?
C30 C29 H29B 109.3 . . ?
C31 C30 C29 110.6(8) . . ?
C31 C30 H30A 109.5 . . ?
C31 C30 H30B 109.5 . . ?
C29 C30 H30A 109.5 . . ?
C29 C30 H30B 109.5 . . ?
H30A C30 H30B 108.1 . . ?
C48 C47 H47A 109.7 . . ?
C48 C47 H47B 109.7 . . ?
H47A C47 H47B 108.2 . . ?
C46 C47 C48 110.0(9) . . ?
C46 C47 H47A 109.7 . . ?
C46 C47 H47B 109.7 . . ?
C45 C46 H46A 108.9 . . ?
C45 C46 H46B 108.9 . . ?
C47 C46 C45 113.3(8) . . ?
C47 C46 H46A 108.9 . . ?
C47 C46 H46B 108.9 . . ?
H46A C46 H46B 107.7 . . ?
C13 C14 C15 111.6(8) . . ?
C13 C14 H14A 109.3 . . ?
C13 C14 H14B 109.3 . . ?
C15 C14 H14A 109.3 . . ?
C15 C14 H14B 109.3 . . ?
H14A C14 H14B 108.0 . . ?
C44 C49 C48 110.0(8) . . ?
C44 C49 H49A 109.7 . . ?
C44 C49 H49B 109.7 . . ?
C48 C49 H49A 109.7 . . ?
C48 C49 H49B 109.7 . . ?
H49A C49 H49B 108.2 . . ?
C54 C54 H54A 108.2 7_665 . ?
C54 C54 H54B 108.2 7_665 . ?
C54 C54 C53 117(2) 7_665 . ?
H54A C54 H54B 107.3 . . ?
C53 C54 H54A 108.2 . . ?
C53 C54 H54B 108.2 . . ?
C54 C53 H53A 111.5 . . ?
C54 C53 H53B 111.5 . . ?
C54 C53 C52 101.4(19) . . ?
H53A C53 H53B 109.3 . . ?
C52 C53 H53A 111.5 . . ?
C52 C53 H53B 111.5 . . ?
C53 C52 H52A 109.5 . . ?
C53 C52 H52B 109.5 . . ?
C53 C52 H52C 109.5 . . ?
H52A C52 H52B 109.5 . . ?
H52A C52 H52C 109.5 . . ?
H52B C52 H52C 109.5 . . ?

loop_
_geom_torsion_atom_site_label_1
_geom_torsion_atom_site_label_2
_geom_torsion_atom_site_label_3
_geom_torsion_atom_site_label_4
_geom_torsion
_geom_torsion_site_symmetry_1
_geom_torsion_site_symmetry_2
_geom_torsion_site_symmetry_3
_geom_torsion_site_symmetry_4
_geom_torsion_publ_flag
Br18 C19 C24 C23 177.9(6) . . . . ?
Br1 C2 C7 C6 -176.4(7) . . . . ?
N16 C17 C23 C24 5.8(13) . . . . ?
N16 C17 C23 C22 -173.8(8) . . . . ?
N16 C11 C10 N9 -61.5(9) . . . . ?
N16 C11 C10 C15 176.9(7) . . . . ?
N16 C11 C12 C13 -175.6(7) . . . . ?
N50 C45 C44 N43 -64.3(9) . . . . ?
N50 C45 C44 C49 175.5(7) . . . . ?
N50 C45 C46 C47 -174.4(8) . . . . ?
N33 C34 C40 C39 -170.6(8) . . . . ?
N33 C34 C40 C41 9.3(12) . . . . ?
N33 C28 C27 N26 -61.4(9) . . . . ?
N33 C28 C27 C32 176.8(7) . . . . ?
N33 C28 C29 C30 -174.8(7) . . . . ?
N43 C42 C38 C39 -1.7(14) . . . . ?
N43 C42 C38 C37 178.8(9) . . . . ?
N43 C44 C49 C48 -177.7(8) . . . . ?
N26 C27 C32 C31 179.3(8) . . . . ?
N9 C10 C15 C14 -178.9(8) . . . . ?
C4 C5 C6 C51 179.5(8) . . . . ?
C4 C5 C6 C7 -0.7(13) . . . . ?
C4 C3 C2 Br1 177.1(7) . . . . ?
C4 C3 C2 C7 -1.2(15) . . . . ?
C5 C4 C8 N9 5.0(14) . . . . ?
C5 C4 C3 C2 -0.5(14) . . . . ?
C5 C6 C51 N50 -179.0(9) . . . . ?
C5 C6 C7 C2 -0.9(13) . . . . ?
C34 N33 C28 C27 124.8(8) . . . . ?
C34 N33 C28 C29 -116.1(9) . . . . ?
C34 C40 C41 C36 -178.7(8) . . . . ?
C39 C40 C41 C36 1.2(13) . . . . ?
C17 N16 C11 C10 122.9(8) . . . . ?
C17 N16 C11 C12 -116.5(8) . . . . ?
C17 C23 C22 C21 178.9(8) . . . . ?
C8 N9 C10 C11 120.0(8) . . . . ?
C8 N9 C10 C15 -117.6(8) . . . . ?
C8 C4 C5 C6 -179.8(8) . . . . ?
C8 C4 C3 C2 -179.4(8) . . . . ?
C20 C19 C24 C23 0.9(14) . . . . ?
C20 C21 C22 C23 0.4(13) . . . . ?
C20 C21 C25 N26 -179.2(9) . . . . ?
C19 C20 C21 C22 0.6(13) . . . . ?
C19 C20 C21 C25 179.6(8) . . . . ?
C19 C24 C23 C17 -179.6(8) . . . . ?
C19 C24 C23 C22 0.0(13) . . . . ?
C24 C23 C22 C21 -0.7(13) . . . . ?
C21 C20 C19 Br18 -178.2(7) . . . . ?
C21 C20 C19 C24 -1.2(14) . . . . ?
C11 N16 C17 C23 179.8(8) . . . . ?
C11 C10 C15 C14 -56.9(10) . . . . ?
C3 C4 C5 C6 1.4(13) . . . . ?
C3 C4 C8 N9 -176.2(8) . . . . ?
C3 C2 C7 C6 1.9(14) . . . . ?
C40 C39 C38 C42 -179.2(8) . . . . ?
C40 C39 C38 C37 0.3(14) . . . . ?
C40 C41 C36 Br35 -179.6(6) . . . . ?
C40 C41 C36 C37 -0.8(13) . . . . ?
C45 N50 C51 C6 179.1(8) . . . . ?
C45 C44 C49 C48 -57.6(10) . . . . ?
C28 N33 C34 C40 -179.0(7) . . . . ?
C28 C27 C32 C31 -60.3(10) . . . . ?
C28 C29 C30 C31 56.5(11) . . . . ?
C51 N50 C45 C44 123.7(9) . . . . ?
C51 N50 C45 C46 -115.7(9) . . . . ?
C51 C6 C7 C2 178.9(8) . . . . ?
C42 N43 C44 C45 121.2(9) . . . . ?
C42 N43 C44 C49 -117.5(9) . . . . ?
C7 C6 C51 N50 1.1(14) . . . . ?
C10 N9 C8 C4 177.6(8) . . . . ?
C10 C11 C12 C13 -56.4(10) . . . . ?
C10 C15 C14 C13 56.0(11) . . . . ?
C22 C21 C25 N26 -0.2(14) . . . . ?
C27 N26 C25 C21 -178.0(8) . . . . ?
C27 C28 C29 C30 -56.5(10) . . . . ?
C12 C11 C10 N9 179.5(7) . . . . ?
C12 C11 C10 C15 57.9(9) . . . . ?
C12 C13 C14 C15 -55.6(11) . . . . ?
C25 N26 C27 C28 110.6(9) . . . . ?
C25 N26 C27 C32 -128.1(9) . . . . ?
C25 C21 C22 C23 -178.7(8) . . . . ?
C38 C39 C40 C34 178.9(8) . . . . ?
C38 C39 C40 C41 -0.9(13) . . . . ?
C38 C37 C36 Br35 179.0(7) . . . . ?
C38 C37 C36 C41 0.3(14) . . . . ?
C44 N43 C42 C38 179.8(8) . . . . ?
C44 C45 C46 C47 -54.9(11) . . . . ?
C32 C31 C30 C29 -56.8(11) . . . . ?
C36 C37 C38 C39 0.0(14) . . . . ?
C36 C37 C38 C42 179.5(9) . . . . ?
C48 C47 C46 C45 55.7(11) . . . . ?
C29 C28 C27 N26 179.8(7) . . . . ?
C29 C28 C27 C32 58.0(10) . . . . ?
C30 C31 C32 C27 59.2(11) . . . . ?
C47 C48 C49 C44 58.4(10) . . . . ?
C46 C45 C44 N43 175.4(7) . . . . ?
C46 C45 C44 C49 55.1(10) . . . . ?
C14 C13 C12 C11 55.4(10) . . . . ?
C49 C48 C47 C46 -56.8(10) . . . . ?
C54 C54 C53 C52 176(3) 7_665 . . . ?

_shelx_res_file                  
;
TITL v0332_twin1_hklf4_a.res in I2/a
    33-rac_ams330-4_etoachex_100k_v0332_twin1_hklf4.res
    created by SHELXL-2018/3 at 12:51:35 on 11-Nov-2022
REM Old TITL V0332_twin1_hklf4 in I2/a
REM SHELXT solution in I2/a: R1 0.228, Rweak 0.047, Alpha 0.087
REM <I/s> 0.000 for 0 systematic absences, Orientation as input
REM Formula found by SHELXT: C43 N6 Br3
CELL 0.71073 23.6941 14.3036 27.0164 90 101.598 90
ZERR 8 0.0011 0.0007 0.0013 0 0.004 0
LATT 2
SYMM 0.5-X,+Y,-Z
SFAC C H Br N
UNIT 352.77 399.14 24 48
EQIV $1 1.5-X,1.5-Y,0.5-Z
DFIX 1.5 0.01 C54 C53 C52 C53

L.S. 15
PLAN  20
SIZE 0.03 0.05 0.19
TEMP -173.14(10)
CONF
BIND C54 C54_$1
BOND
list 4
MORE -1
BOND $H
fmap 2
acta
OMIT 2 2 2
REM <olex2.extras>
REM <HklSrc "%.\\33-rac_AMS330-4_EtOAcHex_100K_V0332_twin1_hklf4.hkl">
REM </olex2.extras>

WGHT    0.088300  157.771515
FVAR       0.10058   0.69883
BR18  3    0.845329    0.605099    0.553141    11.00000    0.04292    0.04406 =
         0.07342   -0.00558    0.02406   -0.00504
BR35  3    0.675127    0.932769    0.400390    11.00000    0.05912    0.05852 =
         0.04868   -0.00149    0.02091   -0.01811
BR1   3    0.694380    0.407722    0.278600    11.00000    0.04696    0.10582 =
         0.04903    0.00902    0.01976   -0.01614
N16   4    0.692839    0.321560    0.572323    11.00000    0.03329    0.03737 =
         0.03296    0.00077    0.00233    0.00104
N50   4    0.475230    0.486355    0.299535    11.00000    0.03365    0.04434 =
         0.03647    0.00130    0.00761    0.00268
N33   4    0.551808    0.855134    0.545211    11.00000    0.03569    0.03568 =
         0.03597    0.00310    0.00239   -0.00118
N43   4    0.449502    0.671774    0.329959    11.00000    0.04757    0.03891 =
         0.02797   -0.00620    0.00072    0.00284
N26   4    0.609812    0.734999    0.621848    11.00000    0.04491    0.03731 =
         0.03795   -0.00422    0.01789    0.00249
N9    4    0.627439    0.239704    0.481706    11.00000    0.03033    0.03026 =
         0.04195   -0.00129    0.00100   -0.00028
C4    1    0.630681    0.317065    0.402001    11.00000    0.02869    0.03273 =
         0.04041    0.00239    0.00541   -0.00435
C5    1    0.575212    0.353774    0.393151    11.00000    0.02967    0.03665 =
         0.03072    0.00281    0.00016   -0.00270
AFIX  43
H5    2    0.551629    0.344618    0.417321    11.00000   -1.20000
AFIX   0
C34   1    0.527480    0.804348    0.509507    11.00000    0.02212    0.03202 =
         0.05175    0.00485    0.01111   -0.00864
AFIX  43
H34   2    0.497856    0.762756    0.514476    11.00000   -1.20000
AFIX   0
C39   1    0.512640    0.762851    0.417254    11.00000    0.02823    0.03429 =
         0.04112   -0.00010    0.00364    0.00137
AFIX  43
H39   2    0.479758    0.727667    0.421020    11.00000   -1.20000
AFIX   0
C17   1    0.666627    0.396695    0.579751    11.00000    0.03170    0.03281 =
         0.03943    0.00372    0.00742    0.00728
AFIX  43
H17   2    0.628439    0.392598    0.585484    11.00000   -1.20000
AFIX   0
C8    1    0.655549    0.263080    0.447825    11.00000    0.01704    0.03327 =
         0.03795    0.00156    0.00567   -0.00144
AFIX  43
H8    2    0.694770    0.244601    0.452422    11.00000   -1.20000
AFIX   0
C20   1    0.742487    0.666844    0.581883    11.00000    0.04903    0.03407 =
         0.04272   -0.00131    0.01383    0.00224
AFIX  43
H20   2    0.759684    0.726994    0.582902    11.00000   -1.20000
AFIX   0
C19   1    0.770732    0.590511    0.568162    11.00000    0.03781    0.05288 =
         0.03472   -0.01360    0.00941   -0.00707
C24   1    0.747716    0.501749    0.567101    11.00000    0.03614    0.02837 =
         0.03949   -0.00433    0.01190    0.00627
AFIX  43
H24   2    0.768137    0.449465    0.557957    11.00000   -1.20000
AFIX   0
C21   1    0.688479    0.656310    0.594364    11.00000    0.04373    0.03557 =
         0.03596    0.00573    0.01700    0.00478
C11   1    0.661333    0.233592    0.573476    11.00000    0.03215    0.03699 =
         0.04038    0.00004    0.00734   -0.00001
AFIX  13
H11   2    0.621409    0.247117    0.578365    11.00000   -1.20000
AFIX   0
C3    1    0.665178    0.332360    0.367230    11.00000    0.02987    0.03505 =
         0.04186    0.00596    0.00300    0.00128
AFIX  43
H3    2    0.703249    0.308037    0.372999    11.00000   -1.20000
AFIX   0
C40   1    0.544598    0.808320    0.458633    11.00000    0.03735    0.02778 =
         0.03507    0.00457    0.00289    0.00760
C41   1    0.593216    0.858944    0.454131    11.00000    0.03590    0.02737 =
         0.03969   -0.00825    0.00862    0.00669
AFIX  43
H41   2    0.615832    0.889483    0.482564    11.00000   -1.20000
AFIX   0
C45   1    0.416458    0.520626    0.292494    11.00000    0.04057    0.05273 =
         0.02891    0.00182    0.00738    0.00027
AFIX  13
H45   2    0.400824    0.507166    0.323484    11.00000   -1.20000
AFIX   0
C28   1    0.532314    0.844008    0.592824    11.00000    0.04016    0.03462 =
         0.04219   -0.00454    0.00970   -0.00674
AFIX  13
H28   2    0.503646    0.791974    0.589900    11.00000   -1.20000
AFIX   0
C6    1    0.553975    0.403800    0.349187    11.00000    0.02858    0.03133 =
         0.04551    0.00453    0.00461   -0.00279
C2    1    0.644503    0.382074    0.324988    11.00000    0.03478    0.04874 =
         0.03805    0.00578    0.01563   -0.00665
C51   1    0.495168    0.442323    0.339201    11.00000    0.03493    0.03576 =
         0.03688    0.00473    0.00946    0.00538
AFIX  43
H51   2    0.471738    0.433511    0.363523    11.00000   -1.20000
AFIX   0
C42   1    0.493128    0.720178    0.326338    11.00000    0.04182    0.04120 =
         0.03470    0.00180    0.00660    0.00584
AFIX  43
H42   2    0.503748    0.725924    0.294387    11.00000   -1.20000
AFIX   0
C23   1    0.693820    0.490295    0.579733    11.00000    0.04627    0.03678 =
         0.03019    0.00038    0.01107    0.00315
C7    1    0.589184    0.417827    0.314011    11.00000    0.03707    0.03816 =
         0.04205    0.00716    0.00401   -0.00625
AFIX  43
H7    2    0.575475    0.450948    0.283481    11.00000   -1.20000
AFIX   0
C10   1    0.658557    0.182925    0.523581    11.00000    0.02360    0.03643 =
         0.03843    0.01033    0.00591    0.00346
AFIX  13
H10   2    0.698734    0.172613    0.518464    11.00000   -1.20000
AFIX   0
C22   1    0.664877    0.567567    0.592910    11.00000    0.03661    0.03899 =
         0.03705    0.00541    0.01260   -0.00158
AFIX  43
H22   2    0.628035    0.559523    0.601130    11.00000   -1.20000
AFIX   0
C13   1    0.664366    0.077632    0.618151    11.00000    0.05073    0.04376 =
         0.04158    0.00625    0.00516   -0.00773
AFIX  23
H13A  2    0.686751    0.038686    0.645502    11.00000   -1.20000
H13B  2    0.625179    0.085863    0.625039    11.00000   -1.20000
AFIX   0
C15   1    0.629017    0.088256    0.523836    11.00000    0.03930    0.03884 =
         0.04544    0.00765   -0.00306   -0.00594
AFIX  23
H15A  2    0.629115    0.055431    0.491593    11.00000   -1.20000
H15B  2    0.588451    0.097582    0.526871    11.00000   -1.20000
AFIX   0
C37   1    0.575685    0.818501    0.365249    11.00000    0.04720    0.04045 =
         0.03430    0.00372    0.01225    0.00193
AFIX  43
H37   2    0.586557    0.822453    0.333330    11.00000   -1.20000
AFIX   0
C31   1    0.540591    0.908241    0.697962    11.00000    0.05192    0.04914 =
         0.04406   -0.00764    0.02210    0.00037
AFIX  23
H31A  2    0.529014    0.902907    0.731076    11.00000   -1.20000
H31B  2    0.569631    0.958669    0.700333    11.00000   -1.20000
AFIX   0
C27   1    0.584479    0.821923    0.634183    11.00000    0.05168    0.02368 =
         0.04157   -0.00047    0.02225   -0.00357
AFIX  13
H27   2    0.613448    0.873202    0.635604    11.00000   -1.20000
AFIX   0
C12   1    0.693585    0.174259    0.618089    11.00000    0.04076    0.03079 =
         0.04478   -0.00233    0.01209    0.00003
AFIX  23
H12A  2    0.693175    0.206880    0.650334    11.00000   -1.20000
H12B  2    0.734220    0.166006    0.615007    11.00000   -1.20000
AFIX   0
C25   1    0.658481    0.738405    0.609403    11.00000    0.05025    0.03167 =
         0.03681    0.00535    0.01186    0.00396
AFIX  43
H25   2    0.676771    0.797580    0.609791    11.00000   -1.20000
AFIX   0
C38   1    0.527700    0.767616    0.370194    11.00000    0.04698    0.03893 =
         0.03593   -0.00436    0.00703    0.00271
C44   1    0.417077    0.626810    0.283961    11.00000    0.04889    0.04599 =
         0.02699    0.00179    0.00881   -0.00060
AFIX  13
H44   2    0.436422    0.640474    0.255099    11.00000   -1.20000
AFIX   0
C32   1    0.566747    0.815135    0.684867    11.00000    0.05238    0.03767 =
         0.04390    0.00256    0.01779    0.00087
AFIX  23
H32A  2    0.600782    0.799620    0.711370    11.00000   -1.20000
H32B  2    0.538089    0.764434    0.683823    11.00000   -1.20000
AFIX   0
C36   1    0.608098    0.863900    0.406727    11.00000    0.04511    0.03896 =
         0.04062    0.00538    0.01295    0.00024
C48   1    0.320715    0.616840    0.225438    11.00000    0.04151    0.05836 =
         0.03388    0.00302    0.00632    0.00691
AFIX  23
H48A  2    0.338129    0.629599    0.195746    11.00000   -1.20000
H48B  2    0.280965    0.641940    0.218306    11.00000   -1.20000
AFIX   0
C29   1    0.504653    0.936137    0.605469    11.00000    0.04255    0.03996 =
         0.04309   -0.00071    0.01349    0.00795
AFIX  23
H29A  2    0.532072    0.988186    0.604964    11.00000   -1.20000
H29B  2    0.469760    0.948851    0.579344    11.00000   -1.20000
AFIX   0
C30   1    0.488284    0.931981    0.657160    11.00000    0.03278    0.04464 =
         0.05610   -0.00705    0.01495    0.00180
AFIX  23
H30A  2    0.472405    0.993115    0.664805    11.00000   -1.20000
H30B  2    0.458092    0.883992    0.656784    11.00000   -1.20000
AFIX   0
C47   1    0.319013    0.510605    0.234198    11.00000    0.04829    0.06777 =
         0.02997   -0.00741    0.01061    0.00828
AFIX  23
H47A  2    0.298704    0.497436    0.262078    11.00000   -1.20000
H47B  2    0.297614    0.479655    0.203290    11.00000   -1.20000
AFIX   0
C46   1    0.379078    0.472517    0.247203    11.00000    0.03811    0.04622 =
         0.04626   -0.00805    0.00647   -0.00204
AFIX  23
H46A  2    0.397435    0.479619    0.217577    11.00000   -1.20000
H46B  2    0.377231    0.404870    0.254466    11.00000   -1.20000
AFIX   0
C14   1    0.660370    0.028166    0.568258    11.00000    0.04794    0.03066 =
         0.04821    0.00428    0.00180   -0.01080
AFIX  23
H14A  2    0.639425   -0.031566    0.568912    11.00000   -1.20000
H14B  2    0.699658    0.013508    0.563215    11.00000   -1.20000
AFIX   0
C49   1    0.356048    0.665821    0.272151    11.00000    0.05510    0.05131 =
         0.03079   -0.00237    0.00191    0.00788
AFIX  23
H49A  2    0.357303    0.733878    0.265791    11.00000   -1.20000
H49B  2    0.337491    0.656026    0.301464    11.00000   -1.20000
AFIX   0

C54   1    0.736553    0.715566    0.258590    21.00000    0.08063
AFIX  23
H54A  2    0.765726    0.669974    0.275224    21.00000   -1.20000
H54B  2    0.712288    0.683570    0.229386    21.00000   -1.20000
AFIX   0
C53   1    0.699311    0.740820    0.295003    21.00000    0.12320
AFIX  23
H53A  2    0.669550    0.787106    0.280345    21.00000   -1.20000
H53B  2    0.722345    0.765793    0.326929    21.00000   -1.20000
AFIX   0
C52   1    0.672873    0.647486    0.303021    21.00000    0.16478
AFIX 137
H52A  2    0.695641    0.597362    0.291905    21.00000   -1.50000
H52B  2    0.633331    0.645037    0.283395    21.00000   -1.50000
H52C  2    0.672472    0.639434    0.338972    21.00000   -1.50000
AFIX   0
HKLF 4


REM  v0332_twin1_hklf4_a.res in I2/a
REM wR2 = 0.2449, GooF = S = 1.027, Restrained GooF = 1.027 for all data
REM R1 = 0.0942 for 4889 Fo > 4sig(Fo) and 0.1507 for all 8202 data
REM 474 parameters refined using 2 restraints

END

WGHT      0.0883    157.7724

REM Highest difference peak  1.589,  deepest hole -0.937,  1-sigma level  0.126
Q1    1   0.6608  0.4379  0.2593  11.00000  0.05    1.59
Q2    1   0.6449  0.9794  0.4003  11.00000  0.05    1.12
Q3    1   0.6419  0.9031  0.3845  11.00000  0.05    1.11
Q4    1   0.7133  0.4667  0.2904  11.00000  0.05    1.02
Q5    1   0.8751  0.6207  0.5839  11.00000  0.05    0.99
Q6    1   0.6669  0.3854  0.2975  11.00000  0.05    0.92
Q7    1   0.6969  0.8043  0.3037  11.00000  0.05    0.85
Q8    1   0.7128  0.6607  0.2813  11.00000  0.05    0.74
Q9    1   0.8187  0.6592  0.5516  11.00000  0.05    0.67
Q10   1   0.8012  0.5838  0.5548  11.00000  0.05    0.62
Q11   1   0.8226  0.5675  0.5678  11.00000  0.05    0.62
Q12   1   0.7403  0.4173  0.2705  11.00000  0.05    0.62
Q13   1   0.7307  0.7724  0.2618  11.00000  0.05    0.58
Q14   1   0.8777  0.5745  0.5385  11.00000  0.05    0.55
Q15   1   0.6975  0.9690  0.3829  11.00000  0.05    0.51
Q16   1   0.5316  0.5853  0.4438  11.00000  0.05    0.43
Q17   1   0.7037  0.8974  0.3829  11.00000  0.05    0.43
Q18   1   0.4941  0.5426  0.4931  11.00000  0.05    0.41
Q19   1   0.6577  0.6331  0.3131  11.00000  0.05    0.40
Q20   1   0.5012  0.6165  0.3937  11.00000  0.05    0.40
;
_shelx_res_checksum              47575
_shelx_hkl_file                  
;
   3   7  10   70.53   10.57
  -1   9   8    1.72   12.42
   4   6  10  101.40    9.71
  -4  17   3  -12.67   22.95
  -6  11   3   75.92   14.66
  -3  17   4   20.81   24.41
  -3  16   5    3.55   20.04
  -5  13   4   -0.19   15.46
  -4  16   4   41.41   19.29
  -2   9   7   -0.31   12.22
   3  12  11   46.48   15.73
  -2  17   5  -16.02   24.28
   1   8   9  197.87   12.73
  -4  13   5    2.06   17.54
   0  11   9   40.55   15.92
  -5  11   4   43.33   14.75
   6  14  12   66.39   18.83
   2  10  10   59.67   13.30
  11   8  13    2.51   13.29
  10   9  13   -3.89   14.50
   1  -4 -11  183.56    8.02
   0  13   9   -5.16   18.16
   0  14   8   14.01   19.94
   3  16   9   -2.15   23.54
   2   7   9   15.11   10.59
   5   8  11   85.08   12.94
   0   8   8  249.99   12.94
  -1  11   8   -4.21   15.24
   2  14  10   31.58   20.30
  10  11  13    1.45   15.35
   5   3   8    0.56    5.97
   7   9  12   31.19   14.15
  -9  10  -3  154.18   13.42
  -7  12   1   60.40   14.09
   4  13  11   23.45   17.39
   2  12  10   -2.32   15.73
   9  -5  -4   44.93    7.01
   6   7  11   91.28   11.73
  12  13  13   -2.71   20.55
  -8  11  -1    2.92   13.87
   9   7  12  177.34   11.80
  -7  15   0   -5.02   18.30
   3   6   9   35.35    9.67
  11  12  13    9.88   17.66
  -5  14   3  -12.92   17.15
   1  15   8    0.13   21.55
  -1  13   8   -9.88   18.79
   8   8  12   25.93   13.14
   1  10   9   14.80   14.22
  -3  14   5   -8.28   18.79
  -4  14   4   -4.82   17.33
  -2  11   7   38.55   15.07
  13   8  13   31.74   14.18
  -1   8   7   82.46   11.24
   2  16   8  -11.26   22.72
  11  10  13    7.24   16.10
  -6  10   2   29.86   11.39
   3   9  10    0.22   11.73
   3  15  10   -7.43   22.33
 -10  12  -6    8.62   14.27
  -6  12   2   -5.86   14.11
  12   9  13   -6.86   14.51
  -8  13  -1   -4.03   16.35
   8  14  12  -36.10   18.86
  -7  16  -1  -17.73   18.94
   0  15   7   26.02   21.36
   5  14  11    8.24   18.59
   1  14   9   -7.34   19.78
 -10  10  -6   53.93   12.07
   5  10  11   -2.38   13.41
  12  11  13    1.63   15.83
   1   7   8   77.74   10.64
  13  12  13    0.29   16.76
   1  16   7   10.72   23.58
  -5  12   3    4.86   14.35
   1  12   9   -3.94   16.98
   3  11  10    4.72   14.61
   0  10   8  129.58   15.09
   6  15  11   -2.83   20.14
  -7   9   0   16.70   10.18
 -10  13  -7    3.98   15.14
  -9  15  -6   -3.92   18.60
   8  10  12    6.20   14.35
 -10  14  -8    7.58   16.48
  -5  10   3    9.19   11.84
   3  13  10   18.04   16.83
  13  10  13   -8.29   16.06
  -5   7   2  182.54    9.29
  14   9  13   -5.49   15.08
  -6  16   0   11.84   19.35
  -3  15   4   10.76   19.38
  -4  15   3   43.01   18.60
  -9  12  -3   53.63   14.81
  10  -6  -6   68.93    8.59
  -4  12   4   -4.95   15.79
   4   8  10   19.52   12.47
   2  15   9   19.68   21.91
  14  11  13   -1.79   17.78
  -7  11   0   57.11   14.35
  -7  13   0   28.31   14.90
  16   9  13    9.55   15.90
   2   6   8   26.70    9.08
  -8  14  -2   61.42   18.38
  10  14  12   25.22   19.22
  16  11  13    0.60   18.27
   2   9   9   25.18   11.70
  15  10  13  -11.64   16.20
  -9  11  -4  122.81   13.97
  -1  10   7   38.65   13.74
  -2  10   6    7.13   13.30
  -2  17   3   -6.94   23.58
  -6   0 -22   -2.07    8.89
  -1  17   4   -8.37   23.84
   9   9  12    2.67   14.27
   6  13  11   -7.09   18.08
   0  12   8  -17.64   16.40
   3   5   8   33.43    8.11
  11   7  12   14.29   11.00
  -2  16   4  -23.21   19.65
   9  11  12   57.59   15.48
  -8  10  -2  110.06   12.82
   4  14  10   12.38   20.22
  -3  16   3    7.17   19.61
  10   8  12   70.14   13.97
 -10   9  -7   49.42   10.29
  -6  13   1   76.67   16.27
  -3  -2 -13  510.12    8.13
   2  11   9   35.30   14.61
  -8  15  -3   53.38   19.72
   6   6  10   46.25    9.12
   7  14  11   -9.39   19.56
   4  10  10    3.79   13.85
   2  13   9  -17.27   19.13
 -10  11  -7   -2.83   12.68
   5  15  10   -5.30   22.45
   0  13   7    8.36   18.49
  11  -6  -5   66.54    7.49
  -6   9   1  227.43   11.68
   4  12  10  -10.50   16.01
   7  -5  -6   15.00    6.55
  -8  16  -4  -17.38   20.66
   7   8  11   24.52   13.32
  -1  12   7   29.01   17.31
  -5   6   1   75.78    7.78
  -8  16  -6   -7.99   20.07
  -5  13   2  -29.78   15.42
  -6  11   1   11.41   14.51
  -7  14  -1   -6.18   16.82
   9   6  11   56.71   10.18
  -9  13  -4   11.16   15.85
  -2  -3 -15   67.92    7.44
  -9   8  -5   35.77    9.19
   2  -3  -5   32.70    5.05
  -7   8  -1  230.06    9.96
  -4  13   3   11.41   15.36
  -8  12  -2   -3.56   15.02
  10  10  12    3.18   14.37
   8   7  11  101.13   12.11
  -9  12  -5   62.16   14.69
  -3  13   4   10.70   17.05
  13  13  12   -9.34   20.41
   8   4  10   87.54    7.38
   1  14   7    5.96   20.01
   3  14   9  -14.39   19.90
 -10  12  -8   -8.12   14.10
   3  -2  -1   50.60    3.17
 -10  14 -10    9.57   16.39
  -6   0 -14   23.64    5.78
 -10   8  -8   -4.74    8.43
  -9  15  -8   -2.63   17.94
  17  -4   1    9.26    6.23
  -7  15  -2    5.04   17.75
  11  11  12    6.24   15.40
   1  13   8   56.83   18.41
  12  12  12   -5.10   16.77
  -6  14   0    0.49   16.63
   1  11   8   85.84   15.98
  -5   9   2   -9.47   10.56
   3  16   7  -16.92   24.01
   5  13  10  168.84   18.96
  11   9  12   10.65   14.86
  -5  11   2   69.20   14.91
   2  15   7   36.09   22.70
  -9  14  -5    9.66   17.21
 -10  13  -9    1.78   15.09
  -9  13  -6  -14.26   15.60
   5  11  10  266.18   17.01
  -7  16  -3    7.02   20.88
  11  -5  -2    2.86    5.92
  12   8  12   46.07   13.99
   9  14  11   -4.78   19.29
  -9  14  -7   -1.33   17.13
   0  14   6   -8.74   19.47
   5   9  10  108.38   13.35
   4  15   9    6.93   21.85
   3  10   9   15.25   13.49
   2  -2  -2  972.45    5.97
  -7  10  -1  151.72   12.15
   8   3   9   14.49    5.85
  -9  10  -5   45.19   12.27
   5  16   9   26.05   23.88
  -9   7  -6   -9.20    7.51
   3  12   9   75.75   17.77
  -8  11  -3   45.53   13.74
  -7  12  -1   18.28   15.60
   6  14  10   26.66   18.98
  -4  11   3   -0.90   13.91
   4   7   9   42.47   10.64
  12  -6  -4   18.64    7.11
  14  12  12   -6.60   17.67
  -4   9   3  131.02   11.11
   1  15   6  -27.29   20.92
   7  15  10    2.86   20.76
  -1   9   6   26.85   12.15
   2  16   6   -8.01   23.04
  12  10  12   -9.21   16.21
  -4  14   2    1.87   17.36
  -6  15  -1   74.10   18.88
  -3  14   3  -16.86   16.44
  -2  -3 -13   10.40    6.77
  -8  13  -3    1.69   16.15
   8   9  11   -1.51   13.97
  13  11  12   -7.63   16.08
 -10  10  -8   -0.47   10.21
   2  14   8   86.37   20.89
  -6  16  -2   -7.21   18.88
  -6   8   0   58.87    9.18
  13   9  12   29.88   15.48
  12   6  12  141.97   10.47
  15   4  11   87.17    8.26
  14   8  12    2.02   13.83
   4  -2   0   -6.61    2.76
   5   6   9   59.91   10.05
  15  -6  -3    0.20    7.13
  -6  12   0    3.69   13.91
  15  11  12   30.74   18.25
   6   5   9  463.62    9.92
  10   5  11    0.53    8.59
  15   8  13   16.98   12.42
   3  15   8    7.05   21.84
   2  10   8    7.97   14.68
  -1  -4 -13  111.19    7.82
   4  13   9   47.18   19.11
  14  10  12  -12.61   16.08
   9   8  11   22.21   12.97
   0  -4 -10   54.55    7.81
  -2  15   3   22.66   19.65
   4  16   8    5.08   23.35
  13   3  10    4.95    6.42
   0  17   3   -6.98   24.14
  -8  14  -4   -1.42   17.77
   0   7   7   20.89    9.81
  -5  16  -1   15.04   19.61
   2  12   8   -0.11   16.89
  -6  10   0    9.69   11.68
   6  10  10   -1.16   13.74
 -10  14 -12   14.19   16.25
   4  11   9   -7.40   14.38
  15   9  12   13.44   15.59
  16  10  12    1.47   17.21
  10   7  11   -1.53   12.07
  -5  12   1   63.23   14.92
   9  10  11  -10.34   14.12
  -9  11  -6    5.30   13.23
   7  13  10   13.28   18.01
   4   9   9  259.01   13.50
  -7  13  -2   -2.93   16.79
  -1  16   3   -1.50   20.19
  -8  15  -5   10.72   19.39
  -9  15 -10  -16.16   18.05
  -8  15  -7  -14.42   18.69
   5  14   9  -15.11   20.23
 -10  11  -9   -1.29   11.62
   0  12   6   30.60   16.91
   9   5  10   -2.56    9.02
   7   7  10  108.50   11.98
  14   6  12   10.23    9.91
   8  14  10    8.98   18.98
  -4  17  -1   -6.49   20.50
   6  15   9   -5.24   22.78
  -7  11  -2    1.29   14.02
  -4  12   2  -26.41   13.99
   8  -5  -3   40.52    6.34
  -5   8   1  229.04   10.61
  10  11  11   -7.85   15.20
  16   6  12   34.01   10.91
  -1  17   2  -13.47   21.59
  -8  14  -6   -8.73   17.15
  -5  -1 -18  224.13    8.16
 -10  13 -11    6.09   13.60
   8   6  10  119.69    9.85
  -9   9  -6    3.79   10.55
  -4  -2 -18   87.57    8.00
  -1   7   6    4.03    9.70
   1   6   7   30.55    9.14
 -10  12 -10  -10.75   12.17
   1  10   7   19.28   14.35
  -5  -1 -20   89.47    8.33
  -8   8  -4  104.85   10.03
  -3  12   3  288.43   16.71
  -9  14  -9  -12.08   16.66
  -9  12  -7   90.22   14.92
  -5  10   1  -14.66   11.30
   1  12   7   -6.60   17.00
 -10   9  -9  253.89   10.50
   3  13   8   75.58   19.79
  -7  14  -3    5.14   17.91
  10   9  11  -12.73   14.61
  13  -6  -3   59.61    7.47
   0   8   6    6.33   10.95
  -8  10  -4   25.97   12.94
  -9  13  -8  -14.30   15.78
  -5  -1 -16    5.13    7.24
   5  12   9   31.63   16.37
   1  13   6  -17.30   18.00
  -4  -2 -16   29.84    7.16
   7   9  10    9.38   12.80
   0  10   6    4.27   13.76
  -4   8   2  127.25    9.98
  -6   7  -1   69.27    8.53
   4  16   6    9.91   23.31
  -7  16  -7   -9.61   20.86
  10   4  10   15.94    7.23
  -7  15  -4  -16.60   18.87
  -7  16  -5   33.93   21.07
  12  -5  -1  -15.73    5.71
   3  11   8   71.77   16.44
  13  12  11    2.74   17.57
  -5  13   0   10.79   16.04
   5   8   9    9.53   11.59
   3   9   8   15.93   12.77
  -4  10   2    0.14   11.18
   4  14   8  -15.67   20.36
  -1   8   5   -2.72   10.53
   2  14   6   31.60   20.15
  11   8  11  100.87   14.26
  11  10  11   -3.56   14.79
   6  16   8  -18.47   24.33
  -8  12  -4   56.07   15.37
   5  10   9    3.14   13.33
   3  15   6  -20.74   21.71
  10  -6  -4   36.39    7.17
   1   4   5   27.90    6.43
  12  11  11    0.47   15.46
  -1  10   5   -8.55   13.39
  -6  11  -1   18.54   13.84
   5  15   8  -20.20   22.15
   6  13   9   -3.25   17.97
  12   7  11  -11.88   11.12
  -6  14  -2   -1.86   16.10
  -3  13   2   -3.51   15.75
   8  15   9    8.15   20.48
  15  12  11  -14.99   17.56
  -9   6  -7    3.73    6.34
   7  14   9    3.40   19.67
   3  16   5   22.47   24.44
   2  13   7  -16.02   18.12
  -3  -3 -16  180.37    8.73
  13   2   9   37.40    6.20
   1  14   5    7.59   20.23
 -11   9 -14    1.65    8.10
   5   5   8   38.90    8.90
   8  10  10   -2.36   14.23
   9  -5  -2  937.05    9.71
   2  15   5   73.49   22.16
  -6  15  -3   17.48   19.32
   8   8  10   60.80   13.51
  -6  16  -4  -12.42   20.54
  15   7  12  137.65   12.18
  12   9  11   35.50   15.27
  -5  14  -1   -8.45   16.39
   6  11   9  -11.64   14.82
  -6   9  -1  339.24   12.03
 -10  10 -10   16.71   10.17
  -8  11  -5   10.50   13.82
  -9  10  -7   70.47   12.38
  -8  15  -9   -8.70   18.70
  14  11  11    6.08   16.54
 -10  13 -13  -24.21   13.32
  -9   8  -7   20.07    9.37
  -8  13  -5    1.84   16.13
   4   2   6   32.55    4.80
   4  12   8    6.54   17.74
   6   7   9   44.64   11.09
   6  -5  -5    7.90    7.02
  13  10  11  -20.78   16.61
  -1   6   5   46.56    8.97
 -10   8 -10   46.97    7.97
  14   5  11  -12.10    9.22
   2  11   7   47.46   16.28
  16  -6  -2  103.04    7.90
   2   9   7   97.35   13.20
  -5  11   0   -9.32   12.56
   3  14   7  -15.86   20.39
  -4  -2 -14    0.47    6.25
  -4  14   0   20.24   17.64
  16  11  11   -0.56   16.75
  -2  14   2    1.29   17.13
  -5   7   0  273.52    9.75
  17  -5   0    1.40    7.04
   5  16   7  -19.88   23.62
 -11  10 -15   -3.43    9.11
  -7  12  -3   17.70   15.63
  13   8  11    0.46   13.66
   1  17   2    8.10   24.45
  -5  15  -2  -15.49   17.54
   4  15   7   26.44   22.98
  -9  14 -11   -8.96   14.93
  10   3   9    9.50    6.16
  16   5  11    6.11    9.46
   9   7  10   -0.47   11.70
  -7  10  -3   33.24   12.94
   4  10   8  107.51   14.21
  -5  16  -3   -9.15   19.67
  -8  14  -8   10.61   17.76
   7  12   9  -16.27   15.96
   7   3   8   25.98    6.04
  -8  12  -6  -16.38   14.59
   6   9   9    1.13   12.71
  -7   8  -3   52.32    9.14
   4   8   8   34.38   12.43
  15  10  11   -0.09   17.00
   1   8   7   -3.74   10.79
   5  13   8   10.63   19.27
  14   9  11   57.60   15.90
  -1  15   2  -15.14   19.22
  10   6  10   46.17   10.20
  -6   6  -2 1244.81   11.50
  -4  15  -1   61.51   19.42
   7  -6  -7   11.70    7.45
  -8  13  -7    1.81   16.20
   3   6   7    3.58    9.11
   6  16   6   -1.32   24.26
  -4  11   1  -13.48   13.16
   9  14   9  -12.42   19.54
  11  -6  -3   11.60    6.91
  17  10  11   -2.25   17.57
   7   6   9   12.64   10.04
   0  11   5   12.29   15.14
   8  13   9   -1.64   17.60
   7  15   8   -7.37   22.81
   0  16   2   -8.36   20.82
  -9  11  -8   16.84   13.19
   9   9  10    0.92   14.69
  15  -5   0    6.82    6.66
  -8   9  -5   90.72   11.39
  16   8  12    9.97   12.83
  -4  16  -2  -23.61   19.76
  -3  -3 -14   48.51    7.32
   6  14   8   23.71   21.76
  -9  13 -10  -11.83   13.94
  -5   9   0    1.65   10.08
  15   8  11   36.29   14.65
   0  17   1  -22.15   21.72
   1   9   6   -4.69   12.17
   8   5   9   34.06    8.26
  16   9  11   -4.25   15.64
  -3  17  -2   -4.44   21.52
  12   4  10   24.86    7.73
   1  11   6   15.32   15.48
  -3  11   2   -1.34   14.14
  -9  12  -9   47.80   13.31
  -6  12  -2  -11.89   15.10
   8  -3   1    6.89    4.08
  14  -6  -2   51.88    7.45
   5  -2   1  195.79    3.32
  -4   7   1   27.01    8.14
  -7  13  -4  -12.46   16.29
   3  12   7   61.03   17.53
  10  10  10    2.52   13.99
   5  11   8   16.62   14.29
  -2  -3  -9    9.28    6.32
  11  11  10   79.71   15.76
   7  10   9  -15.66   13.65
   5  16   5    3.92   24.17
   3  10   7   14.91   14.39
   0   9   5   39.02   12.47
   7  -6  -5   29.98    7.98
  -7  11  -4   -5.77   13.92
  -7  15  -8    5.14   18.96
  -4   9   1   32.34   10.62
  -7  14  -5  -16.10   17.51
  -5  12  -1   38.41   14.15
   1  12   5   70.04   17.34
  -7  15  -6   -4.63   19.17
  10   8  10   45.59   13.51
   7  16   7  -11.30   24.05
  -8  15 -11   -8.00   18.10
  15   2   9   12.45    6.30
  -6  10  -2    0.66   11.28
   7  -4  -1   28.24    5.25
  13   6  11   17.17   10.42
   8  11   9   -4.63   15.15
   4  13   7   20.27   19.41
   3  -4  -5   19.85    5.91
 -10   9 -11   -2.13    8.96
   3   8   7    2.97   11.58
  -4  12   0   -7.67   14.44
  -1   9   4   49.02   11.97
   9  15   8    5.02   20.74
  10  -5  -1  458.74    7.84
 -11   9 -16   -1.30    8.57
   4  15   5   -9.64   21.50
  -6  13  -3    1.98   16.95
  -9  14 -13   -2.71   14.94
   6  15   7   45.30   22.75
   6  12   8    2.07   16.57
  16  12  10   -4.12   19.77
  -9   9  -8   32.49    9.97
   5  14   7    8.52   21.09
   2  13   5   10.45   18.24
  -7  14  -7   -9.44   17.43
  -3  12   1   31.52   14.14
   4  16   4   15.12   23.07
   3  14   5    4.33   19.86
  -6  16  -8   -2.69   20.53
  -6   8  -2   21.58    9.06
  17   6  11    7.93   10.78
  11   7  10   59.06   12.67
  14   4  10  121.04    8.55
  -8  10  -6    8.11   12.10
  15   6  11   10.48   10.32
  11   9  10    2.43   14.72
  -7  13  -6   -0.09   16.28
  13  -5   0   40.37    6.49
  -5   6  -1  163.83    7.91
  17   2   9   12.09    6.43
  -7   4  -5   -0.21    4.64
  16  -4   2   47.57    6.08
  -7   1 -12   33.17    4.27
   4   5   9  337.77   10.21
   2  -4  -8   80.41    6.95
  -2   8   6  696.16   14.65
  -6   5  -1  662.97    9.34
   8  -4  -2   60.71    5.86
   2  12   6   37.25   17.22
   8  14   8   35.90   18.82
   7  13   8   23.55   17.99
   8  -6  -4  427.94    8.62
  -6  16  -6   -4.98   20.87
  -2  -4 -12   26.37    7.87
  -6  14  -4  -18.40   18.00
  -8  14 -10   13.58   16.89
  -5  13  -2    1.91   17.16
  -6  15  -5   15.87   19.68
   3  15   4   -0.92   21.84
   1  13   4    4.57   18.66
  -4  -2 -12  115.41    6.55
   0   4   4   27.08    6.22
   3  16   3   54.74   23.58
   4  11   7    4.20   15.49
  -7   7  -4   69.90    8.66
   2  14   4    6.92   20.03
  -5  10  -1  260.99   12.86
  15  11  10    6.65   16.38
   8   9   9   80.90   13.46
   8   7   9   72.63   11.79
  -7   9  -4    4.60   11.14
   9   4   9  670.95   10.06
  -9  13 -12    9.24   13.71
  -6  11  -3  128.13   14.36
   3  13   6   17.60   19.19
  -4  13  -1   47.73   15.41
  17  11  10    1.38   16.63
  11   5  10   65.55    8.89
   1   7   6   10.33   10.15
   6  10   8   40.07   13.48
  -6  15  -7   36.25   19.78
   2   3   5    5.83    5.68
  -2  13   1   23.90   15.72
  -3  13   0    3.09   15.66
  12   3   9   -8.14    6.61
  -5  -2 -19   -3.52    8.17
  -8  11  -7    0.07   13.53
  -8   8  -6   26.86    9.26
  -8  13  -9   -3.11   15.91
  -5  14  -3    7.00   18.54
  12   8  10   17.28   13.41
  -3  -3 -12  192.12    7.42
  -5  16  -5  -13.35   21.11
   1  10   5   51.76   13.66
   5  15   6   15.11   21.88
  -9  10  -9    0.59   10.36
   7  16   5   49.79   23.81
   4  14   6   29.97   20.78
  14  10  10   38.72   16.79
   9  10   9    0.74   13.36
  -5  15  -4   -3.95   19.84
   9  -3   2    9.39    3.99
  10  11   9   23.38   14.80
  -8  12  -8    2.22   14.50
   7  11   8   87.81   14.93
  14   7  11   16.76   11.38
  13   9  10   -8.46   15.15
  -9  12 -11    7.76   12.78
  -9  11 -10  -21.02   11.75
  17  -6  -1   -0.39    6.96
  -8   1 -19   -0.54    7.03
  -9   7  -8   -3.73    7.64
 -10   7 -11   -4.35    7.33
 -10   8 -12   34.53    7.99
  -8   4  -8    7.01    4.01
  -9   9  -4  376.78   12.82
  -1  -3 -10  112.07    7.01
   4   4   8  483.99    9.49
  -8   7  -3  237.01    9.60
   3  -5 -10  206.88    9.05
   9  -4  -1  790.73    8.64
   0  -4 -12  191.52    8.66
   5   7  10  410.15   13.24
  -8   6  -4   88.51    7.21
   8  -5  -5  540.30    9.71
   4   1   5  316.65    4.49
  -2  -2  -8  257.60    6.35
   4   3   7  141.13    6.70
   1   9   8  129.71   13.42
   3   8   9  154.60   12.28
   4  -4  -6  550.20    8.60
   6  -5  -7  252.37    8.70
   0   9   7  155.05   13.73
   2   5   7 1441.11   14.48
  10  14   8    1.63   18.93
   8  15   7   14.57   22.79
   4   9   7   25.75   12.97
   5  12   7   32.92   17.69
  -4  10   0   -6.20   11.15
  -5   8  -1   26.40    8.93
  -4  14  -2   11.23   16.60
  -1  14   1  -33.08   16.72
   9   6   9   23.19    9.25
  16   7  11   -5.81   11.69
  -7  15 -10   -4.54   18.49
   1  16   1   40.72   20.02
  18  10  10    1.48   16.97
  13   7  10   24.34   11.08
   9  -6  -3  148.85    7.41
  -4  -3 -17   -0.62    8.26
  16  10  10   14.60   17.13
   8  12   8   -2.26   15.37
   9  13   8   14.56   17.86
  -4  16  -4    6.92   19.32
  -3  14  -1   -0.71   16.79
  -5  -2 -17  299.33    8.86
   0  15   1  114.25   19.47
   7  14   7  -25.48   20.59
  -4  15  -3   53.03   17.68
   6  13   7   52.08   19.97
   7   5   8   80.95    8.32
  -3  10   1   94.93   12.12
  -6  -1 -21   -0.76   12.79
   6  15   5    5.23   22.05
  -2  17  -3   38.44   21.17
  -6  -1 -19    7.08   11.74
  -5  11  -2   -3.60   13.99
   3  11   6   70.24   15.69
  -3  16  -3   64.20   20.26
  -3  15  -2  -52.26   18.28
  15   9  10    3.53   15.34
   9   8   9   23.87   12.69
   6  16   4   -1.86   23.21
  14   8  10   32.75   13.97
   2  11   5   -1.88   14.68
   8   4   8   13.43    7.61
  17   8  11    9.03   13.18
  15  -6  -1   39.59    6.99
  14  -4   2   27.84    5.57
  17   9  10    2.77   15.82
  -1  -5 -12    1.51    7.37
  -7  10  -5   -7.49   11.95
  -4   8   0   76.61    9.30
  -9   8  -9   16.43    8.10
  -7  14  -9   -9.41   17.37
  -6   9  -3    8.87   10.10
  -8  14 -12    5.67   15.11
  12  11   9    1.64   15.00
  -6   4  -4   22.79    5.00
  16   8  10  -14.23   13.69
  -9  13 -14   -3.02   13.39
  14   3   9   -2.61    7.35
  12  -3   3   36.96    4.22
 -10   9 -13   -5.10    8.67
 -10  10 -14    6.51    9.92
  -8   1 -17   33.21    6.22
  15   1   8    8.32    4.91
  -5   5   0  102.78    7.18
   3   4   7  819.55   10.69
   8   2   8   78.16    5.81
  -5   4  -1  768.83    8.36
  15  -4   1  265.92    6.90
  -8   9  -3  165.52   11.96
  -1  11   6  179.70   16.13
   7   4   9  538.33   10.24
   7  -3   0   87.99    4.45
  11  -3   2  102.24    4.55
   5  -5  -8  342.96    9.24
   2   8   8  471.89   14.38
   0  11   7  303.09   17.77
  -4   2  -2  213.04    3.46
   3  -4  -7 1447.57   12.04
   6   8  10  226.25   14.06
   8  -6  -6  124.03    8.97
  10  15   7   -4.60   20.34
   3   9   6   34.36   12.69
   7   9   8   -3.23   13.09
  -1   7   4   49.17    9.07
  -4  11  -1   24.58   12.33
  -6  -1 -17    1.04    7.62
  11  10   9   58.44   14.40
   7  15   6    5.02   22.28
   1  11   4   15.97   15.19
   4  12   6   13.56   17.56
   5  15   4    2.37   21.91
   6  -6  -6  312.78    8.51
  -6  12  -4   -5.05   15.04
   5  16   3   12.37   23.58
  -3   8   1  369.55   11.61
  -8   9  -7   65.76   10.84
  -4  -3 -15    4.47    7.16
   6  11   7   51.02   14.87
  -7  13  -8   25.00   16.30
  -7  11  -6   26.05   13.29
   9  14   7    9.18   19.53
  17   5  10    6.93    9.46
  15   5  10    1.21    9.36
   6  14   6    4.77   20.24
  10   7   9   23.28   11.75
   7   7   8    7.78   10.83
   5  13   6   11.62   19.30
   8  10   8    5.49   13.62
   9  11   8    3.75   15.04
   9   3   8  325.26    7.30
  -3  11   0   15.09   12.70
  -6  15  -9   15.53   18.83
  -5  -2 -15   53.86    7.03
  -7  12  -7    5.15   14.67
   2   1   3   82.24    2.82
   4  14   4   14.82   19.52
  14  11   9  -11.57   16.05
   2  12   4   -3.25   16.11
  -3  -4 -13   49.40    8.21
   8  13   7   28.14   16.92
   7  12   7   -5.52   16.07
  -8  13 -11   -3.14   14.22
   5   8   7   89.69   11.91
   4  16   2   -0.28   22.58
  -2  11   1  182.69   13.43
  -7  15 -12    4.10   18.21
  -6  13  -5   73.97   16.75
   2   8   6   27.35   10.94
  -3  -4 -15  287.94    9.35
  12   6  10  109.41   10.09
   3  13   4   32.64   17.92
  10  -6  -2   77.86    6.73
   4  15   3   39.06   20.88
  -5  16  -9   25.39   20.79
  11   4   9   91.32    7.69
  -7  -1 -22   12.82    9.36
  13  -6  -1   75.87    6.88
  18  11   9   -4.67   18.51
  16  -5   1   42.49    6.77
  16   3   9    9.58    7.92
  -9   9 -10    4.43    9.51
  -9   6  -9    9.25    6.40
  17   1   8   15.00    5.19
   1  -3  -6  377.55    7.04
  -2  -3 -11  162.05    7.77
  -3  -2 -11 1442.24   11.64
  10  -4   0   86.27    5.78
   1  -5 -12  123.88    9.03
   1  -2  -3  823.98    6.49
   2   4   6  187.80    7.44
   9  -6  -5  292.24    9.40
   3   7   8  167.02   11.34
   4  -5  -9  696.67   11.05
  -5   3  -2  210.06    4.86
  -7   6  -3   64.44    7.71
  13  -4   1  301.50    6.78
  -1  -3  -8  385.29    7.83
  15   3  10   94.07    7.95
  -2   7   5  901.63   14.35
   4   6   8  866.05   13.66
  -7   5  -4  127.83    6.68
   0   6   6  139.22    9.62
   6   4   8  129.74    8.03
  -6  14  -6    8.37   17.30
   8  16   4    2.87   23.46
  -5   9  -2  117.51   10.30
  13  10   9    5.71   14.16
  -5  16  -7   14.59   20.40
  11   6   9   29.73    9.57
   1  12   3   -3.20   16.17
  11   8   9   44.46   13.04
  -6  10  -4   46.98   12.39
  -4  12  -2   -7.53   15.10
   3  14   3    4.56   19.38
  -8  10  -8   11.25   11.95
   3  12   5   59.32   17.09
  -8  12 -10   19.60   12.75
  -6  14  -8   45.56   17.53
   9  15   6   -2.73   21.97
  12   9   9   39.35   14.63
   2  13   3   69.05   18.34
  -3  12  -1   64.48   14.34
   8  -5  -1   33.33    6.33
  -5  13  -4   77.43   16.77
  12  -7  -3  347.36    9.09
  -8  14 -14   83.07   15.32
  -8  11  -9    5.52   11.88
  -2  12   0   16.76   14.25
  -5  15  -6   -3.02   19.55
   8   8   8   75.26   12.87
   5  14   5   10.77   19.73
   4  13   5   42.97   19.11
   8   6   8   43.60    9.96
  14   6  10  211.82   11.15
  -5  14  -5   24.44   17.43
  -5   7  -2  203.39    8.89
  15  10   9   22.94   16.61
  19  10   9   -4.91   17.04
  -4  16  -6   22.74   21.14
   5  11   6   -8.05   15.48
  -5  15  -8    2.94   19.29
  10  13   7   23.65   18.18
  -4   9  -1  506.36   12.16
  11  11   8   -3.43   14.91
  -6  13  -7   36.13   16.34
  -2  -5 -13  354.39    9.45
  -7  14 -11    9.11   16.84
   7  16   3   -1.85   22.87
  16   6  10  140.25   11.11
  -4  16  -8    2.74   20.38
  17  10   9   19.40   16.94
  10   5   9  282.11    9.42
  -6  12  -6   23.87   15.00
  12   7   9   62.83   12.49
  14  -5   1   10.05    6.13
  12  -4   2   29.66    4.98
 -10  10 -16   35.21    9.66
 -10   8 -14   18.22    8.37
  -6   0 -12  132.27    5.61
  -1  -4 -11  122.12    8.45
   1   5   6   36.52    8.24
   7  -5  -4  481.78    9.06
  -8   7  -5  314.98    9.79
   0  -2  -4  165.40    4.92
  -5  -1 -14  263.49    7.60
  -2  -4 -14  259.61   10.00
   5  -5  -6   24.64    7.17
  -2   6   4  218.32    9.88
   5  -4  -3   61.49    5.93
   6  -4  -2   59.82    5.64
  14  -3   3   67.12    4.66
   4  -4  -4   84.55    6.27
   0   5   5  466.08   10.12
   6  -6  -8  210.42    9.51
   3   3   6  991.73    9.71
   4  -5  -7  421.80    9.81
   7   2   7   46.51    5.57
   8  14   6    7.65   20.55
   7  15   4   11.07   21.32
   3  10   5   -0.85   13.30
  -1  13   0   67.84   15.64
   1  15   0   -5.31   18.20
  -3  13  -2   24.63   15.28
  -1  17  -4   43.77   20.65
   9  12   7  103.09   16.09
   9   9   8   59.16   13.68
  -6  11  -5   58.34   13.76
  -4  15  -5   15.38   20.09
  -2  13  -1   11.31   15.04
   7  10   7  264.05   14.79
   8  11   7    3.19   14.52
   3  -6  -9   22.58    8.43
  10  10   8    1.39   13.56
   0  14   0   21.56   16.91
  -4  14  -4   -2.76   17.40
   7  13   6   10.62   18.74
   6  12   6   26.51   17.37
  -3  16  -5   32.04   21.44
  11  15   6   39.66   20.20
  14   9   9   35.38   14.94
   4   6   6   80.73    9.44
   0   9   3    8.91   11.82
   3   7   6   28.84   10.17
  -5  10  -3   38.66   12.39
  16  12   8    1.90   17.49
  -3   9   0   35.96   10.69
  13   8   9   -9.53   13.57
  -2  16  -4   29.16   19.29
  -1  14  -1   28.43   16.98
  -3  14  -3   41.29   16.84
  -3  15  -4   35.09   17.69
  -1  16  -3  -19.37   20.21
  -6  15 -11   -8.38   18.71
  -4  -3 -13    7.85    6.76
  -2  14  -2   14.50   15.78
   9   5   8   45.76    8.16
  -5  14  -7    6.00   17.97
  13   4   9   33.57    7.83
  17   7  10   32.10   11.96
  -8   7  -7   38.87    8.10
  -2  15  -3  120.56   18.97
   1   1   2  257.00    2.78
   6  14   4   18.92   19.61
  15   7  10    4.50   11.46
   6  16   2   22.64   22.77
   7  -6  -3  366.93    8.23
   8  15   5   25.01   22.05
  -8  13 -13    8.10   13.85
  -4   7  -1   16.76    7.84
  18   8  10   15.24   13.21
   7   4   7   -0.04    7.31
  -7  13 -10   13.88   15.86
   6  15   3   10.67   20.92
   2  10   4   17.23   13.30
  -6   8  -4    9.30    9.31
  13  11   8   31.17   16.08
  -1   2   1    6.25    3.38
  18   9   9    2.69   16.01
   9   7   8    3.77   10.92
  16   9   9  125.32   15.83
  -5  -2 -13   55.74    6.34
  15   8   9    0.30   13.59
  -8   8  -8   67.65    9.33
  14   7   9   -0.89   10.80
 -10   9 -15    1.78    9.62
  17   4   9   37.20    8.31
  -9   5 -10   -3.88    4.37
  -4   0  -6 1067.86    5.43
  11  -4   1  131.89    6.03
  -4  -1  -9   74.80    5.02
   4   5   7  107.71    9.20
   2   7   7  232.74   11.94
   7   8   9  179.75   13.69
  -1   5   4   36.46    7.39
  -3  -2  -9  199.66    6.48
   5   7   8   27.11   10.78
  10   2   8  181.70    6.62
   5   9   8  130.82   14.13
   2  -5  -7   15.65    7.14
  10  14   6    7.32   18.33
  -5  -3 -18    5.60    8.16
  11  12   7   83.88   16.59
  -5  11  -4   45.22   13.52
   5   9   6   38.36   12.71
  11  -6  -1   77.35    6.36
   4  11   5   28.28   15.39
  -4  10  -2   58.71   10.95
  -5  12  -5    6.81   14.68
   7  14   5    1.37   19.92
   5  16   1   12.86   23.03
   3  11   4  105.31   15.87
   9  16   3   65.30   24.64
  -6  -2 -20  102.64    8.76
  -7  12  -9  -12.63   14.12
  -3   7   0    9.23    8.08
  17   8   9    5.49   13.89
  16  -6   0    4.38    6.62
  15  11   8   13.56   16.03
  12  10   8   67.55   14.67
   1  10   3   41.68   13.27
  15   4   9  101.07    8.42
   5  14   3    7.85   19.74
   5  15   2    0.78   21.21
   9  13   6   27.01   17.19
   5  12   5    8.95   16.98
   6  13   5   90.90   19.84
  -7  11  -8  102.66   13.78
  -6  14 -10   48.55   17.43
   6  10   6    3.38   14.44
  10   8   8    1.24   12.78
  17  11   8   12.25   16.58
   7   8   7   29.47   11.75
  -8   0 -20   -4.68    7.69
  11   9   8   70.88   14.75
  10  11   7   43.01   15.20
  10  -7  -3  480.05    9.51
   2   7   5   23.33    9.58
  -3  10  -1  247.47   12.46
  -7  14 -13   30.36   15.41
  12  14   6   11.17   18.63
  10  15   5   20.26   22.59
   7  11   6   35.61   16.04
  12   5   9  217.17    9.49
   8  12   6   11.83   15.72
   4  -4  -2   39.86    5.20
  -4  11  -3   15.34   13.60
  -4  16 -10   12.56   20.83
  -5  15 -10    1.17   18.90
  -7   7  -6   26.50    7.88
  -2  10   0   97.07   11.36
  -9   8 -11   15.71    8.16
   8   9   7   75.10   13.44
  -6  -2 -18   10.67    7.85
   9  10   7  121.85   13.66
   7   6   7   15.16    9.04
  10   6   8  171.88    9.92
  -8   9  -9   94.01    9.83
  -8  11 -11   24.53   11.93
  -9   7 -10    4.82    7.56
  14   2   8   19.18    6.19
 -10   7 -13   56.89    6.64
  -9   9 -12    7.11    9.13
  -6   3  -5   12.84    3.52
   6  -2   2   -0.82    2.73
  -7  12  -5  184.48   16.07
   0  -5 -11 1045.39   12.94
  -2   5   3  231.75    8.31
   6   3   7  253.33    7.59
   5   4   7   57.14    7.52
   3   2   5  589.81    6.70
  -4   3  -1  575.06    6.38
   3  -5  -8  208.56    8.64
   8  -4   0  801.59    8.30
   3   1   4  694.89    5.34
   2  10   6  335.29   16.08
   6   6   8  604.68   12.94
   2  -4  -6   77.74    6.57
  -5  -1 -12  162.71    6.60
  -1  -4  -9 1667.41   13.54
   3   5   6  622.98   11.16
  -4   6   0  160.02    8.65
   2  11   3   19.52   14.06
   0   1   1    0.20    0.61
   4  15   1  108.39   19.42
  -4  12  -4   15.67   14.69
   8  -6  -2   44.24    6.47
   4  14   2    5.25   19.41
  -5   8  -3   68.12    8.91
  14  14   6   43.12   20.30
  14  10   8    4.30   14.13
   8  16   2    4.25   23.58
  14  -6   0   10.92    6.36
   2   8   4   64.76   10.97
  -5  -3 -16   29.64    7.75
   4   9   5   82.46   12.76
   8  15   3   59.72   22.63
  -6  13  -9   15.00   16.16
  -3  11  -2   -0.30   12.51
  11  13   6   57.29   17.31
  12  15   5   61.28   20.84
  -8  10 -10    9.80   10.72
   9  14   5   18.70   21.04
  -2  -5 -11   46.01    7.66
   3  13   2   37.41   17.50
   5  -4  -1   35.67    5.37
  16  10   8    0.19   16.73
  18  10   8    5.59   17.25
   2  12   2   44.75   16.22
   4  12   4   -2.35   16.72
   0  17  -5   25.30   21.28
  17  12   7  106.89   18.46
   5  13   4   93.61   18.87
  18   5   9   63.33    9.63
  -5  13  -6    5.82   16.47
  14   5   9   47.04    9.22
  -2  11  -1   29.37   11.97
  13   9   8   16.22   14.47
  -3  16  -7   -0.12   21.10
  12  11   7   43.25   15.37
  -3  16  -9   23.58   20.67
  11   7   8   18.86   11.53
  -1  11   0   31.54   12.52
  -8   0 -22   16.93    8.43
  -7  13 -12   43.61   14.20
  -4  15  -7   22.56   19.03
   5  10   5   73.78   13.81
  -5  14  -9    7.50   17.25
  -6  12  -8   10.31   14.26
  -6  -1 -13   52.80    6.31
  12   8   8   74.32   13.37
  -4  15  -9   15.03   19.11
  16   5   9   26.90    9.26
  10   4   8  122.24    7.81
 -10   9 -17    8.81    9.25
  -9   2 -19   27.46    5.84
 -10   8 -16    3.54    8.13
   4   7   7   -3.91   10.13
  -1   4   3  919.67   10.18
   6   8   8  192.91   13.42
   0  10   4  300.37   15.37
  -8   6  -6  325.17    8.41
   1   8   5  157.85   11.78
   2  -3  -3  112.31    5.49
   3  -3  -2 4912.15   15.92
   0   7   5  297.16   11.45
  -2   4   2  487.63    8.39
   7  -5  -2   48.46    6.86
   2   6   6 1263.66   14.88
   2   2   4   86.53    4.88
   7  16   1    0.56   22.82
  10  12   6   13.04   16.09
   8  13   5   43.40   18.57
  13  13   6    2.03   18.25
  -4   8  -2    2.32    8.39
   1   8   3   37.15   10.75
  -2  12  -2   37.57   15.31
  -2  16  -6    7.81   21.09
   9  15   4    7.37   22.89
  -6  10  -6   11.04   12.00
  -6  11  -7   75.60   13.30
   1  14  -1   34.20   17.35
   1  -4  -5   35.36    5.96
   0  16  -4   26.48   19.56
   8   7   7   59.08   10.73
  -4  14  -6   39.65   18.19
   7  15   2   20.38   21.87
  -1  16  -5   46.21   18.95
  -4  13  -5   45.79   16.30
  -7  14 -15   91.75   14.90
  -1  12  -1   51.97   14.13
   7  14   3    0.97   20.14
   9  11   6   13.87   14.55
   6  11   5   66.73   15.67
  13   6   9   21.09   10.33
  -3  15  -6    1.14   19.82
   3   8   5   33.91   11.21
   7  -7  -4   76.13    7.56
   0  13  -1   27.21   15.55
  11  14   5   30.88   19.60
  -6  -2 -16  115.94    7.30
  11  10   7   33.69   14.38
   3  -6  -7   32.59    7.93
  16  -7  -1  136.12    8.14
   6   8   6   -6.78   11.53
  -6  14 -12   69.06   15.83
   0  15  -3    7.49   17.56
  -5   9  -4    6.49   10.84
   0  14  -2   11.01   16.61
  -1  13  -2   16.75   15.63
  -2  15  -5   90.41   20.07
  -3  13  -4   46.85   17.07
  14  11   7    4.43   16.18
  -3  14  -5   -4.13   18.05
   6  16   0   45.45   20.21
  -1  15  -4   -6.08   18.22
   8  10   6   17.92   14.69
  -2  13  -3   75.76   15.12
  -3   8  -1   54.47    9.27
  -5  13  -8    5.66   16.29
  -8   6  -8   37.23    6.68
  -7   8  -7   27.14    9.15
  19   9   8   13.69   16.27
  -5  15 -12   20.14   18.80
  -1   5   2   31.49    6.68
  -9  11 -16   26.35   11.25
  -1  14  -3   10.02   16.33
   4  17  -3   28.79   23.27
  -2  14  -4   32.32   16.42
  10   9   7   72.24   14.41
  -4  -3 -11   21.70    6.31
  -7  12 -11   16.21   13.22
  13   3   8   29.89    7.16
  15   9   8   61.32   15.13
  12  12   6  -19.79   16.17
  17   6   9   12.02   10.72
   9   8   7   33.68   12.28
  15   6   9  120.17   10.63
   4  10   4    7.02   13.01
  -8  13 -17   36.20   13.69
   8  14   4   23.95   20.70
  -4  -4 -14   13.21    7.43
  12   6   8  633.10   12.18
  18   7   9   -3.73   11.77
  -7  -1 -18    6.85    7.84
  17   9   8   74.74   15.96
  16  11   7   16.91   16.29
  14   8   8   15.33   13.46
  -4  14  -8   15.78   17.72
  18  11   7   18.05   16.53
   9  -6  -1   47.98    6.28
  12  -6   0  135.50    6.67
  10  -3   3    0.13    3.64
  17  -2   5    0.84    2.76
  10   0   6    0.93    2.97
   1   3   4 4331.60   16.41
   5  10   7  272.29   15.77
  -3  -1  -6  131.30    4.30
  -3  -3 -10  364.16    8.29
   0   8   4  457.69   13.10
  10   9   9  330.42   15.82
   1  -3  -4  365.51    6.56
   4   4   6  404.40    8.54
  -5   5  -2  149.71    6.94
  -6   7  -3  172.13    9.48
   4  -3  -1   71.61    4.69
   5   6   7  108.97    9.99
   5  -6  -7  285.33    9.64
  -7   6  -5  501.13    9.29
   0   3   3  236.69    6.17
  -5  12  -3  157.55   15.77
   5   3   6 1556.56   11.45
   1   6   5  414.20   10.80
   6  15   1  120.45   21.51
  13  14   5   39.20   19.06
  11  15   4   13.24   23.13
   6  13   3   13.06   17.77
   6  14   2   34.55   19.88
  10  13   5   62.30   17.98
  -4   6  -2 1636.06   12.77
  13   7   8    4.04   11.98
  -5  12  -7   36.57   14.76
   2   9   3   97.79   12.55
  16   7   9   21.79   11.81
  -5  10  -5   70.98   12.21
   4   3   5   12.15    5.55
  14  -7  -1  199.59    7.98
   9  16   1   10.75   24.14
  -5  -3 -14  220.73    8.14
   7  13   4    9.29   18.07
  13  10   7   43.63   14.26
  -7  11 -10   75.72   11.99
   8  -7  -3   53.83    7.59
  16   8   8    9.44   13.93
  -4   9  -3  282.58   11.25
  14  12   6   23.69   17.62
  18   8   8   -1.06   14.48
  -7   9  -8   11.25   10.71
   5  15   0   24.25   19.06
  -3  -5 -12  189.87    8.66
  11  11   6   22.92   15.10
  -6  13 -11   18.95   14.37
   9  15   2   62.84   22.11
   5  11   4   58.95   15.18
   9  12   5   91.15   17.97
   6  12   4   -0.72   16.23
  -7  10  -9   16.23   10.76
   3  10   3   63.24   13.50
   4  11   3   15.59   14.66
   9   6   7   17.33    9.91
  -9  10 -15   10.96    9.93
   5  14   1   29.73   19.65
   5  13   2   27.77   18.34
   1   9   2   94.74   10.66
  16  12   6   13.03   17.54
  -3   6  -1  117.64    7.36
  18  12   6  -26.30   17.95
  -5  11  -6   16.86   13.17
  -4  15 -11   40.66   19.29
  15   7   8   59.10   11.47
  -5  14 -11    8.91   17.80
  12   4   8   76.09    7.46
  -8   0 -16   37.84    6.16
  -9   9 -14   30.32    8.97
  17  -3   4   21.79    4.52
 -10   6 -14   -1.11    4.91
  -7   8  -5  164.36   10.42
   5  -5  -4  797.83   10.46
   2   9   5  253.16   13.63
   4  10   6  181.54   15.04
  -8   1 -21   75.91    8.24
  -2  -4 -10  206.81    8.28
  -1   3   2 2949.65   12.92
   6  -5  -3 1138.15   11.44
  -2  -2  -6  124.03    5.23
   4  -6  -8  236.62    9.73
   4  -5  -5  444.01    9.02
  -8   5  -7  303.80    6.77
   1   2   3 2670.46   10.61
  12  13   5   42.29   18.30
  10  14   4   23.20   20.77
   8  11   5   31.26   15.63
   2  17  -5   -1.00   20.70
  15  10   7    6.14   14.85
  12   9   7   47.84   14.15
  -3   9  -2   39.92   10.15
   7  10   5    6.99   14.55
   8  16   0    3.41   23.65
  19  10   7   24.99   17.75
   4   7   5   49.01   10.03
  -4  10  -4    5.42   11.92
   0  -1  -1   22.55    1.52
  -4  12  -6   18.16   14.77
  -6  14 -14   37.65   15.19
   7   7   6   51.19   10.83
  10  10   6   77.39   14.04
  17  10   7   16.12   17.18
   4  12   2   11.70   16.98
  14  13   5   88.98   18.56
  -2   9  -1   63.53   10.54
   4  14   0   74.58   18.21
  10  15   3   69.28   22.33
   2  10   2   38.62   11.89
  -8  12 -16   28.73   12.34
  11   8   7   36.97   13.00
  -8   8 -10   51.24    8.42
   4  13   1  116.46   18.65
  15  -5   2   26.60    6.00
  11   5   8   15.68    8.41
  -2  16 -10   22.52   21.69
   3  11   2    7.59   14.57
  -6  12 -10   76.76   13.66
  13  11   6   27.35   15.95
   8  15   1    9.57   21.99
  -2  16  -8   18.23   20.86
  -5   7  -4   22.12    8.33
   9   9   6   19.47   13.84
  -6   8  -6    1.32    9.43
  12  14   4   55.85   19.63
  11  12   5   14.50   16.97
   9  13   4   45.48   19.28
  -8   9 -11   22.02    9.27
  -4  11  -5   18.82   14.04
   8  14   2   71.80   20.49
  -9   8 -13   15.01    8.69
  12  -7  -1  158.26    7.94
   7  16  -1    1.67   20.61
  -3  10  -3   87.56   11.49
  -7  -1 -16    2.84    6.86
   1  16  -5   35.75   19.17
  -6  -2 -14   64.49    6.58
  -1  16  -7   28.05   20.67
  -3  12  -5   66.22   15.52
  -8   7  -9   63.98    8.11
  -3  15 -10    0.79   19.21
  -9   6 -11   42.47    5.75
  18   4   8   50.31    8.58
  14   4   8  164.11    8.42
  10  -2   4    8.83    2.71
   9  -4   1  112.92    5.39
  -4   5  -1  218.09    7.75
   6   9   7  183.93   14.21
  12   2   8   62.05    6.03
   1   9   4  286.81   13.70
   6   5   7  396.72   10.47
   6  -6  -4  224.48    8.34
   3  -5  -6  273.28    8.53
  -6  -1 -15  253.57    7.98
  -4  13  -3  155.86   17.04
   7   1   6  151.21    4.58
   0   6   4   -3.05    8.45
   3   4   5  112.82    7.03
   2   5   5    8.80    7.59
  -2  -3  -7  132.44    6.25
  -4  -2 -10  326.29    7.49
   0  16  -6   29.00   19.93
   3  12   1   66.10   16.64
   8   8   6   25.27   12.30
  -3  15  -8   23.05   19.21
   5   6   5   56.86    9.14
   6  -6  -2  286.88    7.55
   7   5   6    4.31    8.15
  -1  -1  -2  239.31    2.89
  14  14   4   25.60   20.04
  12  15   3   15.64   22.48
  15  11   6   26.43   15.84
   5   4   5   23.46    6.85
   5   8   5   58.80   11.33
   1   4   3    4.63    5.95
  -2  10  -2   36.07   11.25
  -6  11  -9    2.88   13.49
  -4  14 -10   24.82   17.94
  -3  11  -4  111.00   14.24
  10   5   7   19.57    8.09
  10  11   5   42.14   15.59
   1  15  -4   49.60   18.89
  19  11   6   39.14   17.03
   8  12   4   88.80   18.14
  -6  -3 -17   10.31    7.84
  20   9   7   12.65   16.20
  -1  10  -1   92.03   12.56
  13  12   5  192.83   18.46
  -2  15  -7   48.18   20.29
   7  15   0   15.98   22.25
   9  14   3   12.26   19.99
  10  16   0   45.94   25.13
  17  11   6   28.08   17.01
  15  -6   1  217.94    7.30
   5   9   4   15.67   13.13
  -2  12  -4   17.34   16.01
  14   9   7   24.75   15.11
   0  15  -5   54.35   19.04
  -1  15  -6   -4.59   19.27
  12  10   6    9.43   14.99
  -4  13  -7   24.24   16.66
   1  14  -3   40.45   17.51
  -2  11  -3   41.93   13.07
  -6  10  -8   45.95   12.42
  10  -6   0   35.27    6.14
  -3  14  -7    9.44   18.00
   6  10   4   69.89   14.69
   7  11   4    8.45   15.82
  16   4   8   29.08    8.22
  13   8   7    4.01   13.35
  11  13   4    4.06   19.22
   7  14   1    8.95   20.10
  -6  13 -13   31.08   14.77
  -7   6  -7    2.34    6.94
  -1  11  -2   53.14   12.52
  -1  12  -3    9.57   15.63
  -4  15 -13   21.05   19.61
  -6  14 -16   48.15   17.89
  -7  -2 -19   29.12    7.96
   7  13   2   30.49   18.75
  -4   7  -3   76.81    8.44
  18   9   7   22.68   16.32
   0  14  -4   60.24   17.17
  -2  15  -9   48.75   20.44
  16   9   7   76.92   16.11
  13   5   8   95.29    9.17
   0  12  -2   18.34   15.95
   0  13  -3   35.72   15.71
  -2  14  -6   42.94   18.87
  10  15   1   79.19   22.73
  15  12   5   44.79   17.89
  -3  13  -6   36.95   17.20
  -4  -5 -13  307.53    9.72
  -5  14 -13   15.90   16.14
  -9  10 -17   20.09   11.27
  -5   5  -4    5.07    6.26
  -5  12  -9   77.70   15.49
  -7   4  -7    0.80    4.29
  13  -5   2   34.07    5.76
  -9   1 -20    0.67    6.67
  -8  12 -18   44.49   12.70
 -10   8 -18   13.45    8.04
  13  -4   3   15.12    4.74
 -10   7 -15    1.38    6.13
  -8   5  -9    3.17    5.21
 -10   7 -17    4.79    6.73
   7  -2   3   11.24    2.38
  -9   2 -17    3.01    4.79
   0   2   2  799.27    6.41
   6   7   7   23.01   10.50
  -6   0 -10 1549.20    8.60
  -7   9  -6  228.67   11.88
  -1  -5 -10  450.71   10.42
  -1   6   3  291.34    9.62
   5  -3   0 1299.14    8.26
  -5   4  -3   50.39    5.21
  -6   6  -4  138.66    7.93
   9   2   7    4.15    5.43
  -7  10  -7  209.94   13.13
   6   2   6  110.25    5.44
  13   1   8   62.50    4.87
  -1  14  -5   53.35   18.22
   9  10   5   78.45   15.44
   6  15  -1   35.97   19.79
  -1  13  -4   39.07   17.73
   5  -7  -4   21.81    8.64
  -2  13  -5   18.29   16.30
  17  12   5   42.72   17.96
  19   7   8   36.06   12.06
   9   4   7   32.97    6.82
  -5  -4 -15   12.94    7.77
  -5   8  -5   56.23    9.92
   8  13   3   12.68   18.37
  -3  14  -9   10.87   18.42
   9  16  -1   19.71   25.25
   0   6   2   21.69    7.92
  -4  13  -9   45.20   16.86
  13  13   4   29.99   18.58
  11  14   3   20.08   20.74
   1  -2  -1    8.29    3.04
  14  10   6    9.93   15.30
   0   4   2   13.25    5.72
  15   8   7   23.31   14.16
  17   5   8   19.92    9.73
  15   5   8   23.00    9.21
  12  11   5   36.04   16.20
   6  14   0   20.31   20.25
  -3   7  -2   71.21    8.25
  -5  -3 -12  346.29    7.90
  18   6   8   77.65   11.17
  19   8   7   20.88   15.58
  10  12   4   12.86   17.70
  20  10   6   24.35   18.33
   5  10   3   58.58   13.92
  14   6   8   19.17    9.79
  17  13   4   30.43   20.25
  15  -7   0  143.40    7.92
   6  12   2   -5.56   16.81
  15  13   4   48.57   19.80
  11  15   2   30.39   22.64
  17   7   8   35.77   11.82
  -5  11  -8   30.28   14.08
  17   8   7  116.09   15.60
   6  13   1   91.48   19.27
   7  -6  -1  691.60    9.38
  13  -6   1   29.01    6.20
   4   8   4   20.75   11.11
   9   7   6    8.14   11.25
  16  10   6   19.59   15.59
   7  12   3   58.04   17.45
  16   6   8   99.27   11.02
  -4  -4 -10   11.84    7.74
   9  15   0   34.41   22.31
  18  10   6   17.04   17.86
  12  15   1   64.64   23.47
  -5   9  -6   43.78   11.11
   6  -7  -3  352.67    8.68
  -7  10 -11   22.19   11.29
  -3  15 -12   27.16   20.27
  -8  -2 -22    1.25    9.77
  -6  12 -12   22.05   13.67
  14   7   7   36.34   12.82
  -8  10 -14  125.52   11.32
  -9   9 -16   13.84   10.35
  14   1   7    8.05    4.95
  -3  -4 -11  434.34    9.69
   1   5   4 1078.36   12.28
   2   4   4   47.45    6.48
   3  -4  -3  166.36    6.49
  11   3   8  143.62    7.36
   4  13   3  168.59   18.72
   4   8   6  436.51   13.76
   5   5   6  256.91    9.34
  -5  -1 -10  160.96    5.78
   3  12   3  664.78   20.33
   5   7   6  111.11   10.74
  12  -5   1   94.31    6.13
  -3  -2  -7 1359.60    9.49
  -6   9  -5  104.71   11.29
   2  -4  -4  218.13    6.82
  -4  -1  -7  691.03    6.29
  10   8   6   48.76   13.25
  13  14   3   52.69   19.94
   8  16  -2   25.41   21.85
  10  -7  -1   73.15    7.38
   3  16  -5   38.92   21.27
   2   8   2   38.68   11.07
   5  14  -1   73.99   18.52
  -1  16 -11   16.93   21.40
  -4  12  -8   26.65   15.72
   9  14   1   38.28   21.55
  15  14   3   35.56   21.00
   5  11   2    8.64   15.43
  13  15   2   17.66   23.58
  -3  13  -8   86.62   17.31
  14  11   5    7.54   16.59
  -7  -2 -17  246.17    8.29
  -2  -6 -10   60.42    9.52
  -4   8  -4   20.09   10.04
  -4  14 -12   77.04   17.12
  -6  -3 -15   40.64    7.48
  -7   9 -10   22.64    9.97
  10  13   3   22.12   20.18
  12  12   4   28.97   17.10
  -5  13 -12   52.58   15.36
   2  16  -6   48.80   20.88
  -1  16  -9   33.99   21.70
   5  13   0   45.42   18.73
  11  10   5   51.02   16.46
   5  12   1   87.84   17.25
  13   6   7   76.23   10.62
  20  11   5   17.84   20.14
   4   2   4  210.37    4.98
   1  16  -7   46.40   19.70
   0  16  -8   33.68   22.27
   8  10   4   50.55   14.71
   3   9   2   51.31   10.79
   4  10   2   82.14   14.03
   3  15  -4   33.93   19.75
   2   5   3   22.71    7.61
  -5  14 -15   37.80   16.82
  16   7   7   21.42   13.81
   8  15  -1   29.72   21.71
  16  11   5   53.28   17.13
  -7   7  -8   21.80    7.92
  13  -7   0   42.24    7.43
  18  11   5   72.86   17.59
   0  16 -10   49.56   22.08
   1   8   1  212.39   10.34
  -8  11 -17   34.94   11.94
  14  12   4   30.65   17.35
  10  14   2   25.42   21.84
  -2  15 -11   11.60   20.10
  -3   8  -3  446.21   10.88
  13   2   7    2.96    6.11
  -8   9 -13   39.88    9.90
  -6  11 -11   51.77   12.31
  -9   2 -21   13.33    6.63
  -9   8 -15   76.51    9.42
  -9   1 -18   35.89    5.95
  -8   1 -15  116.51    5.58
   6  -7  -5  356.35   10.02
   5  -6  -5   84.30    8.30
  -3  12  -3  642.42   18.81
   0   5   3   81.77    7.50
   1   7   4  526.71   12.36
  -3  -3  -8   73.14    6.20
   4  -6  -6  558.16   10.81
  -8   0 -18  193.36    7.82
  -5   6  -3  335.75    9.02
  -7  -1 -20  220.88    9.85
  -4   4  -2  441.77    7.01
  -7   5  -6    3.09    5.62
   8   3   7  107.21    6.70
   7  12   5  198.46   18.28
   3   6   5  297.36   10.26
  -2  -4  -8   60.37    6.92
   3   9   4  267.83   13.70
   8   5   7  361.77   10.40
  11  15   0   57.29   23.31
   2  15  -5   57.30   19.75
  13   9   6   77.87   15.53
  -3  12  -7   68.34   15.71
   4  11   1   24.85   15.38
   7  -7  -2  599.08    9.79
  12  13   3   47.25   20.97
   8  14   0   10.82   20.92
  16  12   4    4.58   17.80
   4  12   0   -5.89   16.57
   9  12   3   72.46   18.86
  11  11   4  109.14   18.18
  10   9   5   18.83   14.12
  10  16  -2    6.43   24.55
   1  15  -6   35.69   19.02
  18  12   4   27.78   18.87
  -1  15  -8    5.06   20.98
  12   8   6   47.63   13.68
   2   9   1  -26.96   10.70
  -2   8  -2   33.26    9.34
   7  15  -2  -12.34   19.88
   0  15  -7   37.37   20.33
   3  10   1  227.87   13.32
  -3   5  -2   21.64    6.51
   2  14  -4   21.22   17.35
  -3  14 -11   14.71   18.71
   8  -5   1   22.24    5.86
   8  13   1   -6.60   18.77
   8  12   2   10.45   17.30
  19   9   6   73.50   16.82
  13  10   5   23.51   16.38
  11   4   7    0.90    7.36
  12  14   2   45.53   22.64
  14  13   3   37.00   18.46
  -8   8 -12   25.66    8.74
  15   9   6    3.73   15.19
  -5  12 -11  106.02   14.13
  -1  15 -10   -1.05   20.56
  -3  15 -14   24.22   20.46
  -4  11  -7   18.93   14.32
  -5  -4 -13    8.26    7.63
  11   7   6   45.92   11.86
  -2  12  -6   49.58   15.96
  -4  13 -11  -15.15   14.97
  -3   9  -4  287.41   11.86
  -6  -2 -12   18.86    5.76
  16  13   3   17.16   19.81
  17   9   6   31.85   16.11
  11  -5   2   29.66    5.83
  -7  12 -17   59.51   13.57
   1  14  -5   13.95   17.06
  10   6   6    9.01   10.26
  -6   7  -7   13.79    8.56
  -4  -5 -11  119.86    8.38
  13  15   0   -4.36   23.11
  -8  -1 -19    3.47    7.91
  -2  14  -8   72.47   18.65
  11  -6   1   81.27    6.26
   8  -6   0   12.29    6.01
  -6  10 -10   19.20   11.14
  -6  13 -17   17.32   14.79
   5   1   4   16.87    3.14
 -10   7 -19   28.13    6.76
   6   4   6   10.81    7.14
   7   9   6  221.54   14.45
   0   7   3   11.97    9.35
  16   2   8  104.77    7.17
   4   5   5  959.54   12.18
  -6   7  -5  238.34    9.57
   6   6   6  526.28   11.68
   6  -4   0   49.34    4.96
   2  -6  -8   98.98    8.62
   6  -5  -1   37.57    6.80
  -4  -4 -12  383.82    9.63
  10  -4   2  297.21    5.93
   5  12   3  196.68   17.51
  17  -4   3   49.62    5.59
  10   1   7  391.90    5.72
   2   6   4   18.40    8.31
   8  11   3   54.36   16.65
   9  13   2   -2.47   19.44
   5   7   4   25.77    9.93
  -3  10  -5   -7.64   12.33
   7  10   3   52.49   14.55
   0  14  -6    2.93   18.03
   7  14  -1   -7.66   20.08
  10  15  -1    4.11   22.80
  -1  14  -7   24.61   18.93
   9  16  -3  -42.20   21.83
   1  13  -4   41.37   15.47
  14  14   2   77.26   20.01
  15  10   5    2.77   16.19
  -2   9  -3  102.54   10.68
  -4  14 -14    9.78   16.48
  14   8   6    4.15   13.60
  13  11   4   -1.21   16.06
  11  12   3  186.26   19.51
  10  10   4   21.53   15.59
  -3  11  -6   67.56   14.59
   9   8   5   51.69   12.48
   7   9   4   31.52   12.80
  19  10   5    4.24   17.86
  -1   9  -2   37.82   10.63
  -2  14 -10   39.54   18.98
  20   8   6   13.10   15.57
   6   8   4    8.61   11.93
   0  13  -5   24.28   16.91
  -2  10  -4   -5.52   11.60
   7  13   0   48.06   19.01
  17  10   5   11.37   17.30
   4  16  -6   31.12   20.49
  -6   9  -9    6.08    9.93
  -2  13  -7   12.08   16.74
  -7  -3 -18    3.44    8.31
   1  12  -3  331.68   16.62
   7  11   2    3.75   15.68
   6   3   5   26.41    6.38
  -6   4  -6    9.57    4.89
   6   9   3    6.60   12.52
  -1  13  -6  -11.75   17.36
  -6  -4 -16   24.11    8.39
  -8  10 -16   36.64   11.17
  10  14   0   57.18   21.33
   0  -4  -4   35.85    5.88
   7  12   1    2.84   17.24
  11  -7   0  149.25    7.60
  -2  11  -5   -8.27   13.90
  21  10   5   26.79   18.50
  -1  10  -3   47.99   11.69
   0  11  -3   14.54   12.95
  14   3   7    5.02    7.71
   0  10  -2   17.07   11.36
  16   8   6   -9.09   13.89
   8  16  -4    1.03   21.19
   6  14  -2   88.43   18.56
  -1  11  -4   -3.12   13.15
   0  12  -4   37.56   16.40
  -5  11 -10  304.78   13.82
  18   8   6    3.99   14.75
  -1  12  -5   67.46   15.97
  -7  -2 -15  102.07    7.06
  -2  15 -13   -0.45   20.17
  -3  13 -10   17.23   17.47
   3  16  -7    7.51   20.33
  15  11   4  -16.81   15.98
   8  -7  -1  303.65    8.47
  -7  10 -13  -27.75   11.31
  12   5   7  100.19    9.08
   9  15  -2  -20.02   19.81
  10  13   1   -8.50   19.02
  18   7   7   23.76   12.74
  -4  12 -10   -9.73   15.21
  15   2   7   46.65    7.00
  19  11   4    5.56   17.48
  19   6   7   67.99   11.51
  -9   9 -18    7.50   10.41
  13   7   6   96.55   12.47
  -8  11 -19   16.85   13.15
  13   4   7   57.98    8.14
  16   3   7   15.98    8.15
  18   3   7   13.21    8.70
  -9   5 -12   12.22    4.40
  17   2   7   47.24    7.58
   6   1   5  615.32    5.70
   5  -6  -3  164.63    7.83
   3  -5  -4    3.30    6.31
  15   3   8  309.32    8.96
  -5  -2 -11 1035.20   10.08
   4  -5  -3  232.93    7.21
   5   2   5  330.79    5.90
   7   3   6  740.97    9.06
   6  -3   1  753.48    6.15
  -8  -1 -21  101.75    9.19
  12   1   7   29.86    4.72
   6   9   5  129.45   13.90
  15  -4   3  176.93    6.04
  10  -5   1  146.50    6.27
  10   7   7  116.51   11.92
   2  -5  -5 1956.50   13.83
  -3  -4  -9  370.48    8.93
   7  -4   1   97.05    5.18
   5  -5  -2  148.37    6.85
  17   3   8  303.33    9.34
  -6   5  -5  128.03    6.45
  -4  -3  -9  199.52    7.36
  11  13   2   -8.12   19.79
  13  12   3   12.33   17.66
   5   5   4   -3.85    7.64
  12  15  -1   -5.99   23.38
  -1  14  -9   -0.43   18.32
   2  16  -8   15.20   22.90
   1  16  -9   11.75   22.32
   4  15  -5   44.12   19.24
  10  11   3   15.84   16.49
  11  14   1    4.64   21.66
  15  12   3   74.68   18.10
   1  16 -11   -0.77   22.08
   6  13  -1   63.65   18.90
   6  10   2   -2.57   14.18
  19  12   3   23.19   19.08
  -6  -3 -13   30.95    6.89
  17  12   3    1.57   18.25
  -3  14 -13  -11.92   16.84
  13  13   2   24.53   20.92
  12  10   4   25.14   16.29
   6  12   0   23.68   17.09
  12   9   5   82.10   15.16
  18   5   7   47.09   10.26
   6  11   1   29.17   15.17
   9  14  -1    1.38   20.29
  -5  10  -9   14.77   12.65
  12  14   0   -4.77   21.46
   3  15  -6   -6.68   18.35
   8  15  -3   17.86   19.50
  17   6   7   65.85   11.08
  -2  13  -9   -4.48   17.23
  17   4   7   45.79    9.02
  -1  15 -12  -16.77   20.38
  -7  11 -16  116.41   12.77
  15   6   7   11.03   10.26
   4   7   3   67.05   10.54
  15   4   7   68.55    8.60
  14   5   7    4.10    9.26
  -8  -2 -20   22.80    8.44
  17  13   2    3.94   19.83
  13  14   1  -15.85   22.57
  15  13   2  -16.96   18.62
  -4  14 -16  -12.49   16.38
  -7  12 -19   23.61   13.38
  15   7   6   -4.56   12.53
  11   5   6   80.15    9.72
   5  13  -2  -13.33   16.13
  -4  13 -13    5.45   15.20
   3   2   3  305.20    5.02
  -7   9 -12   21.38    9.86
  -8  -1 -17   58.50    7.49
  16   5   7    1.15    9.86
  -3  12  -9   50.69   15.59
  -4  11  -9  -12.01   13.61
  10   2   6    3.07    5.68
  -5   9  -8   90.34   11.36
  -8   9 -15    5.46   10.73
  -9   8 -17   20.85    9.26
  -9   6 -13    5.78    5.82
  -7   3  -8   26.47    3.02
 -10   6 -18   32.45    5.39
  11   2   7  198.11    6.42
  -2  -5  -9  134.14    8.29
  -5  13 -10  191.01   17.37
   1   6   3   75.23    8.50
   1  -5  -6  506.87    9.42
  15  -3   4  111.31    4.47
  -6   9  -7  201.43   11.72
   4  -7  -5  304.50    9.86
   3   3   4 6072.25   18.83
   3   7   4  411.41   11.74
   0  -2  -2  794.41    6.04
   3   5   4   41.61    7.66
  -4  -2  -8  729.90    7.98
  10   3   7    1.62    6.78
   9   1   6  149.47    4.76
  11   6   7  143.00   11.50
   4   8   2   -8.80   10.52
   4  -7  -3  131.20    7.81
  11   8   5    7.07   13.08
   2  15  -7   -1.98   20.15
  -2  -6  -8   39.87    8.47
  10  16  -4   13.49   24.06
  10  12   2    0.22   17.69
   9  13   0   66.42   19.71
  11  15  -2   -6.59   22.98
  12  11   3   -4.75   16.34
  20   9   5   10.87   16.98
  15  14   1    0.93   22.26
   5   8   3   83.12   11.43
   1  15  -8  -12.37   20.87
   5  -6  -1   66.60    6.71
   0  15  -9   -4.29   20.19
  17   7   6    1.54   13.35
  -5   8  -7   67.49    9.69
  -5  -5 -12  123.92    8.48
  10   7   5  109.66   11.61
   3  14  -5    2.09   16.97
   3  -3   0    2.97    4.18
  -1  13  -8   70.96   17.35
   9  11   2    7.50   16.36
   9  12   1  134.76   19.01
   8   5   5   81.70    8.76
   5  12  -1  114.68   17.43
   5  10   1  241.59   13.82
   0  15 -11    4.70   21.10
  14  10   4  -17.05   16.49
  -7  -3 -16  102.97    8.48
   8   8   4  121.83   12.07
   8  14  -2  -15.40   20.23
  14  -7   1   21.90    7.20
  -2  15 -15   -9.89   19.89
  14  -6   2   30.62    7.07
   5  11   0  -15.15   13.44
  -2  14 -12    5.22   18.32
   7   7   4   80.53   10.78
  18   9   5  150.10   16.95
   0   3   1    7.48    4.86
  16   9   5  -10.00   15.48
   9  16  -5  -19.62   20.94
  -7   8 -11   13.61    8.80
   2  14  -6   26.52   17.02
   5  16  -7    7.15   20.43
  11   9   4   -4.92   13.96
  11  14  -1    8.66   20.90
  -2  12  -8  -11.12   15.83
  14  11   3  125.25   17.88
   1  15 -10    1.07   20.05
  16  10   4   -7.19   17.03
   4   9   1  452.09   13.11
  -4  10  -8   95.19   12.97
  14   6   6   42.31   10.52
   9  -6   1  230.68    7.08
  -4   7  -5   21.73    8.59
  18  10   4   26.98   17.93
  -6  -4 -14  180.27    8.85
  -8  10 -18    8.03   11.94
  -9   7 -14   25.27    6.96
  14  -8   0   37.70    8.10
  -3  11  -8   68.19   13.93
  -5   4  -5   14.40    5.20
  21   8   5    4.28   15.75
  -6  10 -12   77.55   11.46
  -8   8 -14   62.09    9.87
  12   7   7   79.80   12.26
   8   2   6  235.85    6.19
   6   7   5  320.29   12.56
   6  11   3  185.42   17.32
  11   9   6  587.88   17.53
   8   6   6  443.88   12.27
   8   9   5  143.73   14.48
   7   8   5  211.88   13.43
   4   9   3  279.57   14.18
  -9   7 -12  123.94    8.13
   4  -6  -4  435.21    9.90
   3  -6  -5   64.58    8.06
  -3  -5 -10   23.20    8.35
   8   4   6  164.42    8.42
   2  -6  -6  295.25    9.33
   2   7   3  396.01   11.92
  12  12   2   -8.83   18.86
   5  -7  -2  185.13    7.77
  13  15  -2  -10.05   23.05
   1  14  -7   -0.67   18.10
  10  15  -3    3.05   20.31
   3   8   1   27.58    9.69
   8  13  -1    8.44   18.71
  13   8   5   97.26   14.03
   0  14  -8   -1.10   19.32
   9  -7   0  186.97    7.54
   4  16  -8    4.01   20.16
  -3  13 -12   31.41   15.44
   7  14  -3  -16.91   18.27
  -4  -2  -6   35.78    4.83
   2  13  -5   11.95   16.89
   4  10   0   -6.74   12.03
   4  11  -1   -7.03   13.38
  16  11   3    9.11   16.74
  -3  14 -15  -16.40   16.48
  -5  -4 -11  416.23    9.13
  -8  -2 -18   38.38    7.83
   1  -6  -5   53.50    7.94
   3  -6  -3  836.50   10.32
  -3  -6  -9   34.87    8.93
  12  13   1  -17.11   19.53
  11  13   0   30.04   19.95
  -1  14 -11   -1.49   18.74
  18  11   3  -12.44   18.81
  14  12   2   -9.88   18.36
   3   7   2   56.76    9.64
  11  10   3    3.53   15.45
   8  10   2  110.75   14.99
   3   4   3    2.88    6.34
   1   7   0    9.20    8.50
   3  16  -9   -6.36   21.71
  18  12   2    3.90   18.92
   8  12   0   25.78   17.25
  16  12   2   12.20   18.23
  -1  15 -14    2.05   18.36
   9  -5   2    7.23    5.63
   2  16 -12   12.37   22.59
  -4  12 -12  -10.72   13.77
  -7  10 -15   -3.67   11.13
  -5  11 -12   53.68   13.01
   5  15  -6   -3.79   19.00
   1  13  -6   37.10   16.85
  20  10   4    3.19   18.23
   8  11   1    8.15   15.57
   2  16 -10   -5.73   22.59
  19   8   5  -11.47   15.46
  15   8   5   34.40   14.17
  13  14  -1  -25.59   21.25
  -7   6  -9    7.97    6.99
  18  13   1   11.96   19.84
   3   9   0  -21.54   10.44
  -4   9  -7   32.47   11.34
  14  13   1   18.13   20.66
   9  15  -4   11.21   19.63
  17   8   5   14.32   14.53
   0  13  -7   -2.43   17.27
  -7  11 -18   -2.48   12.04
   9  -8  -1  124.99    8.25
  10  14  -2  109.87   21.11
  -5  13 -18   26.27   15.24
  12  -7   1   42.41    6.91
   7  13  -2   37.87   18.59
   0  14 -10   91.26   18.88
  -6  12 -18   -6.28   13.61
  10   4   6  154.30    7.49
  -9  -2 -21   16.32    9.34
  -6   9 -11   22.36    9.90
   8   1   5   22.99    4.13
  -8   4 -10   43.85    3.75
   9  11   4  200.80   17.82
  -1   4   1  311.33    7.28
  -4   3  -3   62.29    4.32
  -7   8  -9  179.68   10.48
  -6  -1 -11  243.99    6.31
   0  -3  -3  233.33    5.94
  -4   5  -3  214.26    7.32
   1  -3  -2 2969.71   12.40
   6   5   5  142.02    9.18
  -5  10  -7  278.69   13.85
   1  -6  -7  155.32    8.92
   2   3   3  110.62    5.91
   4   6   4  501.06   11.46
  14  14   0   24.65   22.77
  16  13   1  -15.22   19.12
   2  12  -4  -19.74   14.01
  12  15  -3  -15.33   22.81
  16  14   0   47.83   22.66
   6  -6   0 2042.05   13.14
   4  15  -7  -16.41   19.36
  11  11   2   -6.17   16.18
  -2  13 -11  -13.17   16.85
  -2   7  -3  379.43    9.71
  12  -8   0   16.59    7.89
   0  15 -13    7.78   20.14
   1  12  -5    8.02   15.52
  -3   9  -6   17.36   11.23
   6  -7  -1  390.93    8.98
  -7   7 -10   87.28    8.44
   7   9   2   39.07   12.90
  -1  12  -7   -8.72   15.50
   8  15  -5   28.61   20.07
   7   8   3   57.94   11.80
   7  12  -1   87.04   17.32
   0  12  -6   36.83   15.94
  13  10   3   -1.57   16.12
  -2  14 -14   -1.68   16.87
  10   8   4   57.76   12.91
   1  11  -4  219.77   13.94
  -3  10  -7    3.54   12.43
  10  13  -1    7.09   18.70
   3  15  -8   -6.67   21.02
  21   9   4   -3.93   16.99
  10  16  -6   13.25   24.34
  -7  -2 -13   32.12    6.22
  -5  -3  -8    1.72    6.25
   6  13  -3    2.99   15.87
  -7  -1 -12   50.30    5.83
  -2  11  -7   46.52   14.51
   9   7   4   88.68   11.40
  11   6   5   35.05   10.40
  -3  12 -11   14.05   13.90
   9  14  -3  -20.02   18.08
  -6  -5 -13   21.69    9.12
   0  11  -5    4.95   14.08
   7  11   0   35.16   14.08
  14  15  -3   14.34   23.31
   7  10   1  157.38   13.50
  -8  -3 -19   64.92    9.04
   2  15  -9   -8.87   20.50
  -2   8  -4   45.36    9.06
  -8   9 -17   -7.15   10.83
  13  11   2  123.87   18.10
  -1  11  -6   -1.73   13.83
  -1  13 -10   13.91   16.92
  -1  10  -5   50.25   12.39
   1  15 -12    1.65   20.09
  12  14  -2  118.55   22.02
  -5  -4  -9   23.35    7.35
  13   9   4   -2.85   14.40
  14   7   5   -4.67   12.44
  -5  10 -11   -2.79   11.25
  -4   4  -4   33.91    5.07
   0  10  -4  267.81   12.45
  -1   8  -3   41.74    8.80
  -4  11 -11    8.05   12.37
  21  11   2   -9.83   19.51
  -9   8 -19   -1.99    9.21
  -7   9 -14   -0.09   10.06
  -9   1 -16    2.29    5.05
  -9   5 -14   21.57    5.34
  -6   6  -6  493.82    9.41
  -4   9  -5   69.42   11.27
  -7  -1 -14  113.77    6.78
   3   8   3  465.85   13.78
   3  -2   1 3731.26    9.84
  12   3   7   87.52    7.46
   1   7   2  260.62   10.78
   9   5   6   78.70    9.47
  -4  10  -6  185.22   13.42
   7   6   5  533.60   12.30
   2  -3  -1 2010.28   10.14
   2  -2   0  578.53    4.93
   8  -4   2  138.75    5.43
   2   7   1  193.27    9.37
   6  16  -8    6.57   20.65
   4  14  -6   31.60   17.56
   1  -7  -6    3.85    8.55
  10  12   0   -6.64   17.52
  11  15  -4   -9.96   20.30
  15  10   3   33.87   16.02
  -1   9  -4  302.70   11.85
   0   9  -3   40.28   10.21
  10  10   2   89.43   15.33
  10  11   1   15.59   16.67
  19   9   4    7.11   16.24
  18   6   6  150.19   11.89
  19  10   3  -16.07   17.68
  -3  13 -14    8.61   15.38
  -7  -3 -14  121.86    7.64
  15  11   2   19.78   18.31
   6  12  -2   -0.27   15.11
   2  15 -11  -18.78   20.63
   2   2   2  111.07    3.77
  17  10   3   12.24   17.29
   5  16  -9  -15.77   20.51
  13  12   1   -3.43   18.95
  19  12   1   -7.46   18.93
   0  13  -9   -6.60   17.39
  -1  14 -13    5.04   16.83
   3  14  -7   -8.11   18.95
  15   9   4  -15.42   15.18
  19   5   6  113.59   10.86
  19  11   2   80.29   19.78
  18   7   5   12.14   13.76
  17   9   4    3.69   15.77
  17  11   2   -0.95   19.12
   9  13  -2   16.13   18.70
   3   5   2   16.99    7.10
  12  13  -1    3.32   19.68
  17  12   1   29.04   18.54
  13  13   0    4.58   20.62
  14  14  -2  -10.85   21.79
  -6  -3 -11  -10.59    6.21
  -2  12 -10    1.31   15.73
  15  12   1  129.61   20.39
  16   6   6  171.77   11.63
  -5  -5 -10   38.99    7.58
  -6  -2 -10   16.57    5.98
   4  16 -10    8.41   22.48
   1  13  -8   -5.18   16.94
   6  11  -1    9.91   13.46
   6   9   1  291.78   12.70
  -8  -2 -16   13.81    7.02
  21  10   3   16.23   18.71
  10  15  -5    4.97   19.52
   3  13  -6   89.45   18.00
   2  14  -8    5.62   19.35
  12   8   4   80.18   13.37
   2  13  -7  -19.43   16.39
  17  13   0   -2.63   21.23
  15  14  -1  -32.49   22.50
  13  15  -4  -17.51   22.73
  -7  10 -17   -2.18   12.51
  12   4   6   48.73    7.54
   6  10   0    8.01   11.92
  -3   4  -3    2.63    4.97
   4   1   3  824.44    5.09
  -6  10 -14   41.36   11.40
  13   5   6    7.65    8.72
   0  15 -15   40.45   18.31
  -5  12 -17    4.49   13.75
  -6  12 -20   -1.28   13.63
  -7  11 -20    6.91   13.75
  -5   9 -10   93.87   10.48
  -9  -1 -20    2.50    8.28
  -6  11 -17  -19.64   12.38
  18   4   6    6.08    9.07
  16  -4   4   35.19    4.78
  -9   2 -15   25.38    3.12
   8   7   5  412.43   12.59
   2  -4  -2  521.34    7.69
   1  -4  -3  945.72    9.59
  -5   6  -5   52.77    7.56
   3  -7  -6  162.44    9.27
  13  -3   4   80.81    4.02
   1   5   2  122.73    7.69
  -8   0 -14  301.16    6.49
  -6   8  -8  174.03   10.49
  -8   6 -10  118.74    7.15
  16   1   7   78.32    5.79
  -3  -4  -7  825.60   10.33
  -8   1 -13  459.59    5.42
   3  -4  -1 2341.47   12.66
   4  -3   1  567.59    6.05
  15  13   0   95.76   20.89
   3  16 -11   -4.07   21.94
  11  14  -3   -6.45   20.91
   1  14  -9   10.86   19.55
  16  14  -2   79.76   22.91
  12  12   0   -7.11   18.18
  10  -8   0   41.10    7.57
   0  14 -12    6.87   18.04
   9  12  -1   -0.11   17.30
  -3  11 -10    1.40   12.68
   6   4   4   30.85    6.87
  -2  14 -16    8.27   16.66
   9   8   3   31.72   11.96
  17   5   6   43.93    9.86
   7  -7   0   26.98    6.83
  -6  -4 -12  108.31    7.71
  20   8   4  -11.33   15.44
  -7  -4 -15  154.13    8.86
  -1  12  -9   -6.35   15.42
   6   8   2   28.62   11.68
  14  13  -1   -2.55   20.85
  -4  10 -10   -7.20   11.10
  12  10   2   -1.64   15.44
  -2  13 -13   13.95   15.44
  15   5   6   16.32    9.34
   8  13  -3   26.72   18.52
  -6   7  -9   40.65    8.31
   5  15  -8    8.74   19.02
   9  15  -6   21.30   20.13
   5   8   1   27.89   10.96
   9  11   0  110.79   14.94
   5  11  -2   57.72   13.37
   7  -6   1    5.02    6.00
  14   8   4   34.16   13.33
  -8  -3 -17   -4.53    7.84
  15  -8   1  176.31    8.60
   1  14 -11   -9.08   19.39
   9  10   1    4.11   14.13
   1  15 -14   12.54   20.59
  -7   8 -13   -8.90    9.64
  18   8   4   -9.16   14.69
  22   9   3   11.54   17.51
  14   4   6   72.94    8.32
  11  13  -2   30.94   19.34
  12  15  -5  -19.23   20.20
  13  14  -3    5.44   21.39
  -8   8 -16  -13.49    9.46
  16   4   6   62.43    8.63
  16   8   4  112.49   14.97
  10  14  -4   -4.62   18.44
   5  10  -1    4.75   11.78
  -8   7 -13   86.33    7.81
  -8   5 -11   64.08    5.22
  15   6   5   61.29   11.68
  -2  11  -9   12.62   13.82
  19   3   6   89.99    9.38
  15   3   6   29.54    8.12
  -9   7 -18   43.04    8.29
   3   6   3  637.69   12.28
   4  -6  -2   15.68    6.93
  -3  -2  -5  559.39    6.67
   1   3   2 4672.17   16.30
  11  -4   3  207.93    5.43
   4   4   4   47.30    6.99
   9   9   4  428.14   15.84
  -7   1 -10  148.32    3.49
   7   4   5   -0.04    7.41
  -5  -2  -9  597.54    8.21
   7  16  -9   -2.37   20.71
  12  11   1   13.62   17.15
   5   9   0    6.40   10.54
   4  15  -9  -20.84   20.93
   2  14 -10   -7.13   18.28
  20  12   0  -15.33   20.64
  -3  12 -13  -13.22   14.15
   7  13  -4   42.18   19.00
  14  10   2    8.25   15.89
  12   5   5    4.50    9.45
   8  12  -2   -9.08   15.77
   3  12  -5   95.84   14.78
  -1  14 -15    0.38   16.40
   9   9   2  115.06   14.28
   3  -6  -1  339.09    7.84
   2  15 -13   -0.60   20.65
  -1  13 -12   -2.89   15.39
   3  15 -10   -6.59   21.22
   3  -7  -2    1.24    7.34
  -4  13 -19   -7.23   15.11
  14  11   1   12.23   17.39
  12   9   3   -0.99   13.29
  20  11   1    8.16   19.76
   6  16 -10   28.65   23.31
  15  14  -3  -13.53   22.75
  -3  10  -9   24.20   12.33
  -6  -4 -10   32.96    7.58
  13  -8   1  185.59    8.40
  11  12  -1    7.24   18.15
  10   6   4   35.68   10.24
  -3  -6  -7   -0.23    8.00
  18  12   0   26.88   21.18
  16  11   1    0.84   18.60
   3  15 -12   -3.77   21.25
  16  10   2   18.87   17.05
  18  11   1   -7.02   19.15
  20   9   3   16.73   16.76
  18  13  -1  -11.16   21.20
  11  15  -6   -6.88   20.28
  18  10   2   11.15   17.94
   2  12  -6   31.53   15.72
  14  12   0    4.37   18.48
   9  14  -5  -16.95   18.52
   4   8   0   51.34    9.83
  13  13  -2   -4.45   19.48
  -6   9 -13    2.73   10.02
   4  10  -2   -6.48   11.39
  -5   8  -9   17.49    9.89
  14   2   6   27.90    6.64
  13   7   4    3.87   12.00
  -8   9 -19   -1.94   10.81
  16  12   0   14.23   20.08
  22  10   2    1.03   18.86
   5  16 -11  -10.62   22.50
  16  13  -1    0.37   21.22
  10  13  -3   16.22   18.81
   0  13 -11   -0.99   16.78
   4   9  -1    1.05   10.72
  11  11   0   30.69   16.22
  -5   7  -8   21.79    8.41
  13  -7   2  124.14    7.25
  -6  -5 -11  202.00    8.76
  -5  10 -13   18.81   11.70
  -9   7 -16    4.80    7.15
  -5  12 -19   -6.05   13.70
   7  -5   2   44.52    5.77
  -7   9 -16    0.05   11.00
  18   2   6   21.40    7.69
  -8   0 -12   48.32    4.57
  16   2   6    3.22    6.88
  -5  -1  -8    3.55    4.32
   3  -7  -4  242.64    9.69
  -4   6  -4  438.62    9.66
  -8   7 -11  127.66    8.72
   2  -5  -3  224.27    7.83
  -5   7  -6  102.55    8.97
   0   5   1  282.64    8.70
  -7   5  -8   52.92    6.09
   1  -5  -4   50.21    7.19
  12   6   6  324.22   12.53
  -3  -3  -6 1015.47    9.61
  16  -6   2   58.76    7.32
   5   9   2  130.70   13.00
  -3  -5  -8   35.41    7.47
   3  -5  -2  682.20    9.25
  -4  -3  -7  140.61    6.45
  12  14  -4   76.62   21.68
   1  12  -7   31.60   15.48
   4  14  -8   48.17   19.78
   0  12  -8  -12.40   15.42
   8   9   1   12.43   12.95
   8  10   0   37.55   13.05
  14   9   3  132.51   15.28
   7  12  -3   43.02   15.32
   0  14 -14   38.34   17.08
  18   9   3   12.79   16.14
   2  11  -5   13.21   12.45
  -2  12 -12   -3.38   13.90
   8   8   2   55.47   11.56
  15  13  -2   22.04   21.57
  -9  -1 -18   32.19    7.56
   1  13 -10   88.73   18.01
  11   9   2   10.26   13.72
  -5  11 -16    6.87   12.53
   4  -7  -1   22.66    7.33
  10  15  -7    5.73   20.89
  -7  10 -19    3.18   12.40
  13  12  -1  126.18   19.59
  -6  11 -19    3.13   14.03
  11   8   3   -7.65   12.73
   3  14  -9   -5.22   19.28
   4   7   1    8.81    9.39
  -6  10 -16   -5.59   11.11
   8  -8   0  209.02    8.40
  15   7   4   64.64   12.94
  19   7   4   -0.95   13.99
  -9  -2 -19   15.75    7.72
   4  13  -7   10.05   18.07
  19   6   5   42.83   11.50
  17  13  -2    3.42   21.63
   2  13  -9    3.52   17.47
   8   4   4   12.60    7.34
  20  10   2  -18.66   18.03
  -3   5  -4   36.99    6.21
   3  13  -8   15.15   17.12
   1   2   1   11.26    3.39
   6  15  -9    5.62   20.98
  14  14  -4   -1.06   21.92
   3   8  -1  418.65   11.55
  10  12  -2   -4.18   17.51
  17   7   4   17.74   13.35
   1  -5  -2   39.88    6.19
   8  -7   1   25.13    6.65
   1  14 -13    4.61   19.47
  -1  -4  -3    1.62    5.37
  21   8   3    7.93   15.84
  -1  11  -8   70.14   14.62
   4  -6   0  202.47    7.14
  10  -5   3   51.72    5.46
   7  11  -2   39.89   14.04
   9  13  -4    3.45   18.73
  -4   7  -7   -4.25    8.39
  23   9   2    3.44   18.13
  13  11   0   61.36   16.89
  11  -8   1   15.62    7.34
  -2   5  -3   10.41    6.46
  20   5   5   15.49   10.55
  -3  11 -12    1.40   12.89
  -7   4  -9  413.49    5.47
  -9   6 -15    3.66    5.96
   9  10   3  210.62   16.05
   9   3   6  161.04    7.63
  -5  -3 -10  965.21   10.88
   7   2   5  199.71    5.89
   4  -4   0  554.19    7.40
   6   6   4  174.57    9.79
   0  -5  -5  484.93    9.27
  -3   6  -3  647.14   10.71
  14   9   5  164.25   16.48
   2   6   2  582.22   11.28
   5  -4   1  699.49    7.85
   9   6   5  325.99   11.49
  -4  -4  -8  509.10    9.44
  -2   6  -2  472.40   10.55
  16  -5   3  114.14    6.30
   4  -5  -1   25.90    6.04
   8  -3   3  258.98    4.55
  11  14  -5  -29.79   18.92
  12  13  -3    1.08   19.68
   1  10  -5  -12.91   11.18
  15  12  -1    2.98   19.04
  -1  12 -11   -2.83   14.13
  13   9   2    4.64   14.12
  16  14  -4   25.34   23.21
   7   7   2   31.99   10.39
   2   7  -1  -22.94    8.34
   2  14 -12   72.19   19.90
  21  11   0   39.61   19.69
   5  15 -10    8.05   20.41
  -2  10  -8   14.92   12.32
   0  10  -6   -5.55   12.35
   0  -4  -2   16.07    5.40
  10   7   3   62.56   11.16
  17   6   5    4.95   11.09
  -7  -3 -12   93.26    6.87
   7  10  -1   33.38   12.73
  -8  -3 -15   -4.35    7.31
  10  11  -1   10.81   14.86
  -3   9  -8   18.03   11.50
  -7  -4 -13   91.34    7.93
  -1  13 -14   -3.51   15.53
  19  12  -1   -7.46   20.90
  -1  10  -7   12.47   12.66
   2  -6  -2  360.68    8.26
  12  15  -7    6.15   21.27
  13   8   3  104.19   14.08
  -3   8  -7  -11.06    9.73
  -8  -2 -14   45.72    6.46
   3  15 -14  -13.23   21.66
   3  14 -11   -0.91   19.96
  13  10   1   13.33   15.71
   7   9   0   17.72   11.47
  19   8   3   65.60   15.75
  -4  10 -12   37.49   11.75
  21   7   4   17.90   13.29
  11  -7   2    3.45    6.60
  -4  12 -18    1.11   14.36
   4  15 -11   -2.72   20.28
   0  12 -10   23.52   16.18
  19  11   0   -0.22   19.62
  -1   9  -6    1.05   11.24
  -2   9  -7   87.84   11.69
  14  13  -3   -9.47   19.95
   6  11  -3   76.91   13.91
  10   8   2   12.34   12.28
  -5   9 -12   33.14   10.41
  17  11   0   34.85   19.03
  10  10   0   43.86   13.33
  15  11   0   72.87   18.75
  15  10   1    9.33   16.59
  10  14  -6    2.16   18.55
  -8   8 -18   -0.58    9.61
   0   9  -5   42.10   11.29
   4  15 -13    9.60   21.16
   5  -8  -1  223.61    8.60
   9  12  -3   92.08   16.22
  -8  -4 -16    4.36    8.40
  17  12  -1   -3.76   20.40
  12  12  -2  -17.23   17.60
   6  14  -8   43.73   20.79
  13  14  -5    1.71   21.45
   0  14 -16   35.02   17.71
  -5  12 -21   22.75   15.90
   5  15 -12   -1.27   20.77
  15   8   3    8.75   13.66
  21   9   2    9.70   17.63
  17   8   3   60.34   15.04
  -2   8  -6   37.39    9.66
  17  10   1   12.96   16.69
  -2  11 -11   50.47   12.95
  18   5   5   78.41   10.78
  -7  -2 -11   31.55    6.27
  -7   8 -15   -4.13    9.97
  -9   6 -17   -1.70    6.76
  -7   5 -10  252.70    6.21
  -9   7 -20   -3.90    8.02
   2  -6  -4  245.15    8.76
   4   5   3  195.20    8.47
  -4   8  -6  411.79   12.04
  11   1   6   82.60    5.03
  -4  -5  -9  344.68    9.85
  14  -5   3   88.07    6.00
  -3   7  -4  392.20   10.92
   5   3   4  412.78    7.50
   0  -6  -6  132.47    8.89
   1   6   1    0.60    7.77
  12   7   5  298.80   13.55
   8   9   3  203.17   13.81
  -1   3   0   47.98    4.65
  -4  -1  -5  322.26    4.67
   8   3   5  113.81    6.94
  12  -6   2  275.89    7.78
  -6   5  -7  334.73    7.51
   8  13  -5   -2.95   18.72
   5  -7   0  295.90    8.18
  -5  -5  -8   37.27    7.93
  11  13  -4   -1.42   19.37
  16  13  -3   20.08   21.70
   3   7   0    1.54    9.55
   3   3   2 3259.16   12.86
   0  13 -13    9.27   15.61
  11  15  -8    1.61   21.00
  18  13  -3    2.07   21.93
   0   8  -4  448.48   11.47
  -5  11 -18    6.30   12.92
   6  10  -2   17.43   12.28
  15  14  -5    7.53   23.20
  10   3   5   52.60    6.84
   3  -4   1   39.07    5.04
   5  14  -9  -13.77   19.94
  -7  -5 -12   43.68    9.19
   9  14  -7   -2.36   18.46
  12  11  -1   -8.66   15.52
  -3  13 -20   37.59   15.58
  -6  11 -21    5.19   13.99
  14  12  -2   -1.81   18.77
   9  11  -2   36.73   14.27
  19   4   5   -6.29   10.28
  11   4   5   -0.52    7.07
  11   5   4    1.42    8.87
  -7   6 -11   34.12    7.19
   1  14 -15   53.64   17.60
  -5  10 -15   -3.06   11.47
  12   7   3   25.27   11.96
  21  10   1   15.76   18.61
  -7   9 -18   -6.39   11.29
  19   9   2   -5.72   16.62
  -6  10 -18   -1.06   12.77
  16   5   5  257.37   10.74
   1  13 -12   40.80   17.83
  14   5   5   61.36    9.22
  -1  11 -10  133.97   15.07
   7  15 -10   26.87   21.66
   6   9  -1  185.37   12.12
  -6   9 -15  -12.69   10.34
  -3  10 -11  112.41   12.29
  16   6   4   25.65   11.69
  -7  10 -21    4.35   12.65
  12  14  -6   25.49   19.33
   6   8   0   55.87   11.25
  -6   8 -12   35.72    9.70
  -9  -2 -17    8.54    7.07
   9  -8   1   19.02    7.32
   5  -6   1  154.20    6.80
  -9  -3 -18    5.03    8.01
  -3   8  -5   20.17    9.57
   5   6   3  363.22   10.57
   6  -5   1  635.16    8.61
   6   7   3  193.70   11.12
   2  -7  -5  892.32   13.16
  11  12   1  176.51   18.97
  -2   9  -5  244.19   12.88
  -2  10  -6  289.18   14.24
  11   3   6  920.90   10.56
  -4  -6 -10  112.47    9.27
   7   5   4  157.86    8.84
   8   6   4  108.48    9.62
  -6   0  -8  682.88    5.30
   3  12  -7   23.20   15.95
  12  10   0    5.98   15.09
   4  14 -10   52.51   20.08
  16  12  -2    1.98   19.30
  13  13  -4   25.53   20.36
  12   8   2   20.15   12.53
  15   9   2    7.32   15.42
  17   9   2    1.35   15.63
  13  15  -8    3.69   21.23
  22   8   2   17.72   16.66
  11  12  -3    1.57   16.36
  20  12  -2   -3.56   21.11
   2  13 -11   -3.10   17.45
   3  15 -16   16.27   20.86
  10  13  -5   22.31   19.40
   9   7   2   94.29   11.14
   9  10  -1  127.36   13.98
   2  14 -14    8.28   17.35
  14  11  -1   21.52   15.96
   5  10  -3   13.73   12.18
   6   7   1   70.15   10.50
  12   9   1   98.10   14.79
   4  13  -9    8.89   17.96
   3  13 -10   26.20   18.27
  -4   9 -11  -13.29    9.83
   2  12  -8  -11.40   15.75
  20   7   3   -5.55   14.04
   6  15 -11   42.06   21.52
  -4  -3  -5   16.20    5.59
  19  10   1   46.30   18.57
   5   2   3  850.63    6.87
  14  -8   2   27.84    8.47
   6  -8   0   52.62    7.85
  14   7   3   -0.48   12.03
  20  11  -1   12.79   20.24
  11  -6   3    7.20    6.23
   0  -3  -1    8.60    4.38
   1  12  -9   99.86   15.92
  -1  12 -13   29.19   14.62
   9   9   0   17.18   13.10
   4  15 -15    8.12   19.32
  15  13  -4  -14.11   20.80
  14  14  -6   78.07   22.66
  17   4   5  -14.12    8.96
   3  14 -13    1.13   19.71
  20   6   4   65.48   12.08
  16  11  -1   -2.87   18.28
  18  12  -2   20.95   20.24
  11  14  -7   17.28   18.69
   8  11  -3    5.45   13.75
  -2  13 -19  -19.54   15.86
  18  11  -1   22.50   19.29
  13   4   5   17.55    7.75
  -2  10 -10   50.83   12.71
  18   7   3   34.08   13.74
   5  15 -14   13.30   21.34
   4  14 -12    1.72   19.32
  10   4   4    8.76    7.67
  17  13  -4  104.89   22.10
  16   7   3   -8.96   12.38
  12  15  -9   -4.99   20.46
   5  14 -11   27.27   19.32
   5   9  -2    6.65   10.41
   9  -7   2   87.86    6.95
  -9  -1 -16   -1.77    6.68
   6  15 -13    8.28   21.23
  -6  -5  -9  417.29    9.19
  14   9   1   17.22   14.12
  22   7   3   14.48   13.51
  20   3   5   58.93   10.02
  15   4   5    4.67    8.23
  -8   7 -15   34.47    7.64
  -6   7 -11   65.26    8.82
  -8   8 -20    7.59   10.18
  13   5   4   10.98    9.37
  11   2   5   26.92    6.01
  15  -5   4   35.60    5.46
  -9   5 -16   -3.48    5.51
  -6   8 -10  176.77   10.35
   9   4   5  185.11    8.10
  10   5   5  106.31    9.23
  10   9   3  578.96   16.98
  16   7   5  192.22   13.99
  -8  -1 -15  165.52    7.20
  12   2   6   46.14    6.18
   2   4   2 1413.83   11.45
   5  -3   2  201.41    4.42
  12  -5   3  197.62    6.34
  -6   6  -8  557.08    9.63
   9  -4   3  375.12    5.93
  13   6   5  199.09   12.07
  -5   5  -6  196.45    7.11
   4  -2   2  212.93    3.34
  11  -3   4  153.50    3.94
  11   7   4  127.55   12.12
   4   6   2 1712.05   16.11
   9   8   1   10.23   11.86
  11  11  -2   58.76   15.15
  14  10   0   13.93   16.10
  16  14  -6   22.08   22.73
  13  12  -3   40.90   16.86
  22   9   1   -5.42   17.79
   7  14  -9    1.56   20.32
   1  -7  -2  633.89   10.11
   6  -7   1   90.51    7.05
  20   8   2   32.21   15.76
  12  13  -5   -0.97   17.94
  11   6   3   16.64   10.09
  16  10   0   15.63   16.44
   5   8  -1  207.55   10.96
  18  10   0   60.61   17.37
   0  13 -15    4.45   15.45
  21   5   4   -4.01   11.15
   5  13  -8   80.90   18.41
  10  12  -4    0.10   15.89
   0  12 -12   13.30   14.15
   3   1   2  388.12    3.64
  -4  11 -17   39.25   12.82
   2  11  -7   39.45   14.70
  12  -8   2   18.63    7.36
  -4  10 -14    2.23   11.48
  10  14  -8  164.83   21.95
  -5   8 -11   52.87    9.96
  -3   9 -10   -1.77   11.25
   8  10  -2   33.43   12.72
  22  10   0   17.84   18.98
   1  11  -8   -5.95   14.25
  15  12  -3    8.86   17.32
  13  14  -7   -1.30   21.61
  -5  11 -20    0.22   14.40
  11  10  -1   27.99   13.55
   7  11  -4  195.55   14.73
  18   6   4  218.48   12.35
  -8  -4 -14  119.35    8.31
   1  12 -11    8.37   16.17
   0  11  -9   26.31   14.22
   8  15 -11   14.16   21.92
  19  12  -3    6.40   20.72
  -2  11 -13   23.14   13.12
   4   9  -3  150.90   11.05
   6  14 -10  144.67   20.16
  18   8   2   15.74   14.94
  17  12  -3   15.74   19.61
  14   8   2   30.40   13.49
  14  13  -5    2.87   17.89
  -6   6 -10   26.09    7.48
  13  11  -2   18.35   15.29
   1  13 -14   -2.44   15.53
  18   3   5   25.03    9.11
   2  14 -16   27.17   17.23
  -5   9 -14   -0.98   10.28
  -5  10 -17   42.36   11.56
  14  -7   3    2.65    7.23
  -3  12 -19   43.49   14.77
   8   2   4   11.49    5.03
  14   3   5    4.46    7.41
  16   3   5   -2.82    8.28
  -6   8 -14   30.82   10.09
  -7   8 -17   33.50   10.29
  13  -5   4    1.32    5.11
  18   0   6   89.33    4.82
  13   3   6  899.88   10.88
   6  -4   2   98.15    5.03
   2  -7  -3  608.35   11.20
   5   7   2  203.83   10.95
  10  -6   2  596.96    9.16
   6   2   4  103.06    5.05
   8   7   3  260.63   11.95
   4   3   3   72.41    5.50
  15  -7   2   96.52    8.14
  -3  -5  -6  603.82   10.17
   7   6   3  115.07    9.98
  -6  -1  -9  270.90    5.84
   1   4   1  380.97    7.67
  -5   6  -7   63.48    7.63
  13   1   6  466.12    6.72
  -4   9  -9  234.21   12.57
   2  -7  -1    1.68    7.06
   2  10  -6   11.13   12.60
  20   9   1   24.51   17.25
  16   8   2   62.51   14.57
   8   9  -1  127.94   12.31
  21  11  -2   31.56   19.88
  -8  -3 -13   22.05    6.81
  15  14  -7    0.54   22.75
  11   8   1   13.21   12.48
   9  12  -5   22.40   15.65
  23   8   1   23.99   16.64
  10  11  -3   41.40   14.81
  16  13  -5   -4.18   19.59
   4   8  -2  165.70   10.25
  11  13  -6    5.40   17.54
  12  12  -4   -0.69   16.53
  -6  10 -20   -3.96   12.80
   7  15 -12  -10.99   21.40
   8   7   1   32.26   10.71
  18  13  -5   -1.86   20.23
   2  13 -13    4.99   15.99
  -4  -6  -6   68.26    8.39
  20  10   0   47.37   18.76
  15  11  -2   81.15   16.87
   1  10  -7   30.79   12.20
  -6   9 -17    6.92   11.43
   3  14 -15   -0.81   18.12
  12  14  -8   23.23   21.44
  -9  -4 -17   69.95    8.73
   3  -8  -1  504.71    9.93
  -7  -4 -11   23.61    7.27
   7  -8   1  220.26    8.17
  19  11  -2  -15.88   20.00
  -9  -3 -16  198.16    8.39
  -4   8 -10   17.08    9.79
  18   9   1    4.28   16.41
  13  10  -1   28.75   15.81
   8  15 -13   -4.19   22.03
   7  10  -3    0.08   12.20
  11   7   2   12.99   10.73
   6  15 -15   41.42   22.07
  17  11  -2   58.68   19.09
  19   5   4   -0.78   10.43
   3  13 -12    1.76   17.69
  -7   9 -20    9.50   11.44
   7  15 -14   19.35   21.30
   0  10  -8  142.63   13.48
   5  13 -10   28.72   17.88
  -1  10  -9    4.34   12.92
   4  13 -11   20.36   17.36
   7  14 -11   -5.39   19.43
   4  14 -14   49.65   17.43
  16   9   1   75.64   16.16
  10   5   3   63.43    8.98
  -3  10 -13   23.28   11.55
  -3  11 -16   25.76   12.94
   7   5   2   62.09    8.10
  23   9   0   -6.19   17.94
  10  -8   2   11.16    7.15
 -10  -2 -20    4.15    8.52
  -8   6 -14   16.35    6.54
  12  -7   3   31.17    7.19
 -10  -1 -21   26.76    8.01
  17   1   6   37.81    6.35
  -9   6 -19   -0.79    7.16
  10  -4   4    1.95    4.16
  14   0   6  110.75    3.96
  16   0   6   13.41    4.20
   9   2   5  565.30    7.55
   6   5   3   78.02    8.60
  17   3   6  218.65    9.55
   2   5   1  583.19    9.93
  -4   5  -5  831.54    9.79
  14  -4   4  138.55    5.02
  11  10   1  278.75   16.81
   9   5   4  164.68    9.34
  16   9   3  173.74   16.40
   3   6   1   99.33    8.95
  -4  -5  -7  120.69    8.51
  -5  -1  -6  209.53    4.47
   0  -5  -3   85.42    6.85
  15  -6   3  103.64    7.08
   1  11  -6  154.02   15.16
  -4  -4  -6  393.12    8.23
  -4  -6  -8  909.81   12.68
  -4   6  -6   63.58    7.70
  -1  -5  -4 1181.45   11.57
   4  12  -8   52.41   16.01
   6  14 -12    5.19   19.58
   5  14 -13    3.02   19.08
  13  13  -6  139.93   18.73
  14  12  -4   25.81   16.74
  13   9   0   15.83   14.15
  10  10  -2  238.40   14.22
   1   9  -6   38.46   11.70
  -7  -5 -10  338.10    8.97
  19  10  -1  -10.39   17.11
   3  -7   0    2.48    6.93
  14  14  -8   27.97   22.81
   8  12  -6   24.89   15.33
  15  10  -1    9.09   16.08
  -4  -2  -4  191.05    4.49
   0  11 -11   10.91   12.86
  -4  11 -19   30.32   13.20
  11  14  -9   13.35   21.74
  20  12  -4    1.23   21.42
  17   6   3    4.27   12.06
  17  10  -1   17.00   17.80
  -2  12 -18   -4.04   14.45
  21   6   3   40.47   12.28
  12  11  -3   83.22   16.04
   7   9  -2  155.70   12.19
   9  11  -4   20.55   14.35
  -5   6  -9   49.74    7.31
   3  12  -9   28.50   16.22
  16  12  -4   44.11   18.25
  10  13  -7   44.29   17.34
  21   8   1   74.75   16.66
  11  12  -5    2.83   16.15
  18  12  -4   27.36   18.82
  -1  13 -20    2.34   16.10
  -9  -2 -15   53.80    6.68
   9  15 -12   19.36   22.82
   0  12 -14    6.59   14.25
   3   7  -2    6.31    8.93
  20   4   4  110.01   11.51
   3   4   1   41.80    6.03
  19   7   2   35.11   14.28
  15  13  -6   74.07   19.23
   6  10  -4  246.02   12.96
  -5  11 -22    4.75   14.60
  -4   7  -9   41.02    8.59
  15   9   0   31.67   15.55
  -2   9  -9   40.66   11.40
  17   5   4   41.83   10.20
   3   5   0   45.02    6.86
   2  12 -10    3.65   15.26
  -1   9  -8  111.90   11.63
  -4   9 -13   28.43   10.43
   6  13  -9   -6.31   17.73
  10   9  -1   59.94   13.59
  -7  -3 -10   72.31    6.21
  -8  -2 -12    8.65    6.35
   7  -7   2   17.51    6.33
   4  -8   0   77.09    7.49
  17  13  -6   17.60   19.30
  17   7   2   15.81   13.23
  -2  10 -12   91.16   12.04
   7   8  -1   63.48   11.05
  -4  10 -16   59.11   12.04
  -3  12 -21   10.48   15.94
 -10  -1 -19   40.22    7.60
  -7   7 -14   -0.45    7.67
  15   2   5   24.55    7.06
  17   2   5   -3.65    7.57
  -8   7 -19   33.24    8.85
  12   1   5   15.58    5.02
  -8   5 -13  143.17    5.69
   0  11  -7  262.18   15.38
  -4   8  -8   22.26    9.84
   0  -6  -4    0.89    7.25
   1  -6  -3  305.28    8.63
   5   4   3   63.46    6.61
   0   4   0 1411.94   10.90
   7   3   4 1373.79   10.98
  12   6   4  295.54   12.42
  -1  -6  -5  423.32    9.84
   1   5   0   98.23    7.15
   2  -5  -1  393.41    7.70
  15   1   6   65.26    5.79
  -7   9 -22   -1.64   11.63
  -1  -2  -1   19.02    3.02
  16  14  -8  106.75   21.08
   4  11  -7   -0.09   14.74
  21   9   0   25.88   17.40
  13  14  -9   32.42   22.51
  15   5   4   64.87    9.70
   4   7  -1   23.10    9.54
  24   8   0    0.92   16.90
   1  12 -13   79.10   14.24
  20  11  -3   31.37   20.34
   0  -6  -2   22.42    7.30
   1   8  -5    6.49   10.05
  10   7   1    1.07   10.73
   9  15 -14    5.79   23.54
  12  10  -2  163.95   15.29
  -5  10 -19    8.31   13.16
  12  13  -7   -0.65   17.86
  21  10  -1   15.39   18.79
  -1   8  -7    4.39    9.43
  19   8   1   30.43   15.52
  10   8   0   42.72   12.22
  13  12  -5   88.31   17.78
   8  11  -5   78.83   14.43
   2  13 -15    3.06   16.50
   9  10  -3   14.68   12.89
  16  11  -3   -7.40   16.81
  10  12  -6   -7.26   16.02
  18  11  -3   12.14   19.88
   6   9  -3   86.75   11.16
  -6  10 -22    6.85   13.12
   2  12 -12   13.72   14.93
   4  14 -16   40.28   19.03
 -10  -3 -19    3.76    8.10
   7   7   0    9.64    9.91
   3  11  -8  117.76   15.07
  -1  10 -11   27.40   13.21
  11  11  -4  234.71   15.91
  19   6   3  103.71   11.92
   8  14 -12   48.56   20.53
  -3  11 -18   25.59   13.44
   3  12 -11   17.78   16.05
  10  -7   3   44.67    7.23
  -2  -5  -3   20.34    6.63
  18   4   4   89.72   10.67
  -5   9 -16   16.44   11.77
  14  13  -7   32.03   18.46
   3  13 -14   55.79   16.45
   5  14 -15   30.64   17.68
  -8  -5 -13  203.40    9.30
  17   8   1  105.81   14.89
  11  -5   4    6.56    5.00
  19   9   0   16.00   16.94
  15  12  -5   19.49   17.20
  12  14 -10   62.30   21.89
   7  14 -13    3.77   19.96
   6  14 -14   22.90   17.78
  20  10  -2   18.36   18.27
  -7   8 -19    2.13   10.34
  -3   9 -12    8.98    9.99
  -6   9 -19   70.92   11.84
  22   7   1   24.42   15.33
  -4   3  -5   15.84    4.01
  -8   7 -17    0.35    7.77
  13  -6   3   77.65    6.80
   1  -7  -4   47.11    8.28
   6   6   2 1144.22   14.34
  -3   6  -5  234.52    8.98
   0  -7  -5  294.28   10.12
  -3   7  -6   20.65    8.66
   5   5   2  167.96    8.36
  -7   7 -12   95.05    8.74
   8  -6   2  389.21    8.26
  -2   6  -4   12.78    7.74
   9   6   3  803.83   13.53
   2   6   0  245.96    9.48
  -1  -3  -2 4601.76   15.23
  -1   8  -5  134.51   10.67
  -5  -6  -9   59.38    9.02
   7   8   1  225.49   13.12
  -6   3  -7  212.26    4.24
   4  -5   1  257.51    6.95
  14   6   4  250.24   12.89
  -2   7  -5   18.49    8.75
  10   9   1  168.77   13.95
  -5  -4  -7   67.52    7.21
  -1   7  -4  481.88   11.58
  12  -4   4  134.87    4.79
   1  -4  -1  327.49    6.69
  -4   2  -4  210.15    3.13
  -5  -2  -7  287.13    6.27
   3  -5   0   43.60    5.97
  -8  -1 -13  511.00    7.98
   4  -7   1    9.79    6.42
  14  10  -2   51.82   15.97
  19  12  -5    5.68   18.89
   4  13 -13   36.00   16.49
   2  11  -9   12.51   13.95
  17  12  -5   57.09   18.77
   5  13 -12    4.89   18.14
  -9  -4 -15   90.40    8.32
   8  -8   2   60.61    7.32
  16  13  -7    5.78   19.67
   4   2   2  264.08    4.73
  -2  12 -20   10.25   14.60
  10  15 -13   15.04   22.63
  15  14  -9    6.53   22.47
  18  13  -7   27.39   20.57
   6   8  -2   12.55    9.94
   9   9  -2   93.73   12.35
  18  10  -2  109.95   18.77
  16  10  -2  126.15   17.81
 -10  -2 -18   24.56    8.07
  17   9   0   24.77   15.78
  -4  11 -21   12.90   14.82
  -8  -4 -12   14.20    7.13
  11  13  -8   24.01   17.72
  12   8   0   32.75   12.81
  -3  10 -15   10.61   12.06
   5   9  -4  119.91   11.17
  12  12  -6   30.39   16.42
   5  -8   1   31.21    7.55
  22   8   0   99.35   17.25
  13  11  -4  153.54   15.87
   8  10  -4  313.72   14.09
   9  12  -7   26.89   15.79
  12   7   1   40.15   11.80
  21  11  -4   10.49   20.47
  16   4   4   54.92    9.71
  -3   6  -7    1.96    7.45
  14   9  -1   27.12   14.55
   5  12  -9   21.44   16.28
  11  10  -3    3.09   13.28
  23  10  -3    5.74   20.09
  -5   8 -13    0.80   10.01
   9   5   2   16.36    8.48
  22   6   2   26.69   12.96
  20   5   3    6.57   10.74
  10  11  -5   38.70   14.51
   0  11 -13   91.10   13.62
  14   4   4  196.81    8.83
  -4  10 -18    9.44   13.55
  -2   9 -11   29.31   11.33
  20   7   1   24.55   14.56
  -9  -3 -14   78.91    7.28
  -7   6 -13    1.78    6.45
  -6   7 -13    4.78    8.54
  -8   4 -12    0.48    3.98
  -9   6 -21    4.86    7.40
  14   1   5    5.18    5.55
   8   5   3  213.03    9.17
  -6  -3  -9  118.48    6.93
  10   1   5  369.64    5.71
   3  11  -6  174.79   15.75
   1   6  -1  340.18   10.06
   4   4   2  503.43    8.72
  -3   2  -3  258.77    3.62
   5   6   1  183.38   10.17
  -5  -3  -6 1558.67   11.03
   7   1   4   52.37    3.93
   0   2   0  114.08    3.61
   7  -4   3   61.65    4.81
   2  -3   1   49.08    4.36
   9  13  -6  177.15   19.86
   4   5   1  243.75    8.25
  12   3   5  103.33    7.65
  -6   4  -8  102.32    5.29
   8   6   2  446.05   11.78
  -6  -4  -8  129.58    7.48
   8  -5   3  184.04    6.31
   2  -4   0  269.78    6.31
   9   3   4 1608.33   12.29
   5   3   2  245.86    5.91
  22   9  -1   79.56   18.77
  18   9  -1   56.45   16.10
  22  10  -2   89.56   19.69
  16   9  -1   59.18   15.17
   7  13 -10   -6.27   18.14
   0  13 -21   25.06   16.67
  15  11  -4   23.62   16.14
  13  13  -8   16.81   17.90
  19  11  -4  115.62   20.14
  -1  12 -19   51.13   14.93
  -2  11 -17    5.42   13.15
  -5  -4  -5   29.68    6.49
  14  12  -6   60.53   17.65
  14   8   0   41.26   13.75
   4  12 -10    4.30   15.92
  17  11  -4   58.86   17.61
   2  10  -8    1.53   13.03
  14   6   2   50.47   11.36
  20  12  -6    2.81   19.84
  13  14 -11   26.19   22.61
   1  11 -12  120.73   13.87
  14  14 -10   15.77   22.12
   9  14 -13   14.16   21.28
   5  14 -17   -8.24   18.45
  15  13  -8   41.56   19.52
   5   8  -3    6.52    9.40
  10  13  -9    5.70   18.89
  17  13  -8    9.79   19.73
  16  12  -6   70.32   18.31
  -5  10 -23   10.69   13.58
  19   3   4   10.26    9.33
   7  10  -5   26.16   12.18
  21  10  -3   -6.42   19.11
  18  12  -6   48.14   18.40
  16   6   2   89.49   12.48
  11  12  -7    3.12   15.94
  11  -8   3    2.24    7.68
   8  14 -14   25.73   20.43
  -5  10 -21    3.83   13.43
   6  13 -11    8.61   18.28
   6  14 -16   18.47   18.08
  20   8   0   63.87   16.07
  13  10  -3   60.40   13.83
  -4   9 -15   14.69   10.52
   2  11 -11   17.92   14.69
  -2  10 -14   91.68   12.14
   8   9  -3  168.25   12.13
   1  10  -9   21.63   13.22
  11   9  -2    9.15   13.12
   7  14 -15   -2.83   18.12
   1  13 -20   47.14   16.79
  -3  11 -20   11.11   14.71
  18   7   1    0.60   13.74
   0  -7  -1  242.15    8.11
   2  12 -14   15.75   14.55
   1  -2   1   11.55    2.92
   9  11  -6  299.40   15.59
 -10  -3 -17    3.27    7.66
  -2  12 -22   24.97   16.77
  -7   8 -21    7.44   10.59
  -2   5  -5   11.16    6.10
  21   4   3   46.69   11.62
  -5   9 -18   11.13   11.71
  -8   7 -21   36.00    9.22
  17   3   4   33.41    8.76
  -7  -1  -8   12.73    4.36
  -9   5 -18   28.19    6.07
   6  -3   3  137.70    3.94
   6   3   3  152.55    6.21
  -6   5  -9  352.10    7.47
   2   3   1   70.78    5.38
  -6  -1  -7  294.69    5.28
   5   7   0  301.88   11.27
   7   4   3   92.36    7.31
   5  -5   2  158.94    6.36
  11   9   0  258.83   14.86
  13   6   3  140.19   11.95
  -5   7 -10  346.60    9.93
   6  -6   2 1098.09   10.65
  21   7   2  127.30   15.38
   1  -3   0   48.22    4.56
   4  -4   2  431.06    6.27
   8   8   0  200.66   12.66
  -3   8  -9  134.45   10.44
  12  11  -5   19.60   14.94
  20   9  -1   28.93   17.66
   2   6  -2  376.63    8.87
   4  13 -15   10.65   16.33
  19  10  -3   -0.52   17.95
   3  12 -13   -3.79   14.51
  23   7   0   12.00   15.47
  -8  -3 -11    1.86    6.20
  10  10  -4   29.71   13.48
  -4  11 -23    5.21   14.97
  18   5   3    9.72   10.37
  14   7   1   10.19   12.63
  15  10  -3   13.13   16.23
   5  13 -14    8.97   16.90
   6  13 -13   43.44   19.33
   5  -7   2  192.81    7.33
  16   7   1   13.30   12.96
   0  12 -18    7.63   14.89
   4  12 -12    1.07   16.51
  12  13  -9    4.11   17.50
  -1  11 -16  124.93   14.22
  17  10  -3   27.00   17.24
   2   9  -7   16.46   11.48
  13  12  -7   15.34   16.67
  20   6   2  205.45   13.26
  18   8   0    3.76   14.87
   4   8  -4   63.85    9.47
  23   8  -1   19.27   17.22
   7   2   3   22.82    4.15
   2  -8   0    7.96    7.31
  14  11  -5    5.32   14.96
  -6   9 -23    6.79   12.19
  20  11  -5   15.37   19.93
  -1  10 -13    1.82   11.75
  -9  -5 -14   25.70    8.47
  23   9  -2   -9.83   18.29
  -3  10 -17   29.64   12.36
   4  11  -9   97.37   14.99
   6  -8   2   28.29    7.09
  13   9  -2   -1.67   13.79
   1  -7   0   24.41    6.91
  14  13  -9   47.22   18.90
  16   8   0  101.84   14.90
  -6   9 -21   16.81   12.45
  11   5   2   20.10    8.69
  -2  11 -19   33.29   13.53
  -5   7 -12   26.58    8.89
  16   5   3  129.03    9.94
  23   6   1   27.42   13.09
  19   2   5   52.29    8.25
  -6   8 -18   21.76   10.51
  -7   5 -12   21.56    5.48
  -8  -1 -11    6.79    5.02
  -5   3  -6 1451.37    7.31
   2  -6   0  240.33    8.04
   9  -6   3  680.54    9.04
   4   6   0  224.59    9.68
  15   6   3  145.70   12.23
  -4  -5  -5  967.02   11.45
  13   2   5   75.52    6.70
  13   8   1  207.00   14.45
  -6  -2  -8   54.81    5.57
  -6  -3  -7  267.28    7.08
 -10   0 -18   78.88    6.40
   0   9  -7  148.07   11.68
  15  14 -11   22.70   22.84
  10  12  -8   25.62   16.01
   8  11  -7   -7.34   13.61
  18  13  -9   29.34   19.80
   7   9  -4  107.18   11.57
  15  12  -7    2.80   16.86
  18  11  -5    7.11   18.69
  16  11  -5   -4.94   16.02
   1   9  -8    9.53   11.56
  16  13  -9   24.19   19.21
  19   9  -2   13.06   16.11
  19  12  -7   38.31   19.18
  10  14 -14   22.56   21.39
  -1  12 -21   31.89   15.38
   0   3  -1    9.22    4.48
  22  10  -4   33.39   18.87
  17  12  -7   37.51   18.67
  11  11  -6   33.95   15.16
  15   9  -2   64.45   15.26
  11   6   1   56.35    9.91
  -3   9 -14   40.55   10.36
   3  -5   2   17.37    5.46
   8  13 -11   11.84   17.87
  12  10  -4  247.47   15.55
  17   9  -2   32.96   15.92
   9  14 -15   11.80   19.35
   0  10 -12   70.20   13.00
   3  11 -10    9.59   14.29
   6  12 -10   -0.40   16.20
   9  -8   3   30.75    7.79
  10   9  -3    1.56   11.64
   0   9  -9   27.48   11.40
  21   7   0   47.74   15.23
  -4  10 -20   31.07   13.58
   7  14 -17    2.38   18.94
   9  10  -5   11.88   12.86
  -6   6 -12   14.43    6.78
   8  14 -16   18.23   19.27
  11  13 -10   -5.05   19.70
  13   8  -1   64.90   13.15
  -1   9 -10   17.04   11.53
  10  -6   4   26.93    5.99
   4   7  -3  127.37    8.67
  -5  -6  -5   44.76    8.14
  19   4   3  120.35   11.36
   8   8  -2   66.76   11.26
  -9  -4 -13   83.16    7.84
  13  -7   4    3.22    6.74
   8   5   1   19.30    8.18
  12  12  -8   40.21   16.04
  -7   7 -16  102.35    8.44
  21   5   2   15.96   11.50
  12  -9   3    8.82    8.55
   1  10 -11   27.40   13.16
   8   6   0    2.06    8.71
 -10  -4 -16   28.70    8.38
  -3  11 -22   11.12   14.93
   6   1   3  210.05    3.81
 -10  -2 -16   16.01    6.55
  20  10  -4    6.71   18.20
  21   8  -1   -4.50   15.68
   0  12 -20   41.55   15.09
  21   9  -2   37.42   17.93
  -8   6 -16   16.71    6.66
   1  11 -14    4.63   13.24
  15   8  -1   19.72   13.24
  24   7  -1   10.31   15.88
  -4   7 -11   44.77    8.83
 -10   0 -16    9.92    5.10
  -5  -6  -7  104.00    9.17
  13   7   2  164.17   12.27
   9  -3   4 1348.59    6.54
  -1  -7  -4  511.29   11.03
   7   6   1   11.80    8.70
  10   6   2  704.65   13.22
   0  -7  -3   14.54    8.10
  -1  -6  -3   82.78    7.82
  15   7   2  125.32   13.65
  -7  -4  -9  550.43    9.77
  -5   5  -8   27.03    6.24
  -5  -5  -6  238.49    8.74
  -5   4  -7   41.43    5.23
   0   8  -6   18.15   10.12
  -2   8  -8  414.87   12.45
   7  13 -12   89.44   18.89
  14  10  -4  158.41   14.81
   5  12 -11   19.73   16.56
   6   9  -5   19.72   10.62
  14  14 -12   17.62   22.25
   8  13 -13   22.32   18.86
  21  11  -6   38.35   19.97
  13  11  -6  274.87   16.73
   3  -8   1  108.14    7.72
  17   8  -1   34.87   14.15
  13   7   0    7.11   11.10
   2  13 -21   36.25   16.97
  13  13 -10   46.67   18.59
   5  13 -16    0.39   16.18
   7   8  -3   58.67   10.06
  13   5   2   37.06    9.32
  -2  10 -16   25.00   11.90
  14  12  -8    8.26   17.15
   4  10  -8    8.44   12.46
   7  13 -14    3.49   17.20
  18  10  -4   56.75   18.01
   2  -7   1  224.67    7.83
   6  13 -15   26.06   17.07
  24   8  -2   29.11   18.00
  10  11  -7   11.74   14.30
  24   9  -3   11.85   18.68
  -1  11 -18   42.12   13.77
  -4   9 -17   53.17   12.15
  20  12  -8   36.94   19.95
  19   6   1    3.18   12.73
   3  12 -15   28.68   15.06
   2  11 -13   28.99   13.62
  16  10  -4   19.04   16.77
  15  13 -10   30.75   18.36
  -2   9 -13    6.50   11.49
  17  13 -10   81.54   19.91
  10   3   3    7.73    6.46
  23  10  -5    8.69   19.92
   8  10  -6  109.94   13.01
  19  11  -6   55.18   20.11
  19   7   0   21.89   13.91
  12   9  -3   78.31   14.21
  11  14 -15    3.90   19.44
  15  11  -6  175.95   16.84
  16  12  -8   18.68   17.62
  18  12  -8   47.35   18.85
   3  11 -12  121.67   15.48
   4  12 -14   32.57   15.03
  13   6   1   -1.81   10.14
  17  11  -6   20.85   16.55
   5  12 -13   95.31   15.31
  -7  -4  -7    2.28    6.54
  11  10  -5   52.82   13.18
  15   5   2   38.32   10.35
  -8  -5  -9   22.93    7.34
  -3  10 -19   65.04   13.84
  -3   7 -10   53.81    8.72
   1  12 -19   70.24   15.18
  10  14 -16   25.37   18.81
   4   3   1  551.17    6.64
  17   6   1   24.78   12.17
   9   9  -4   21.29   11.20
  -5   8 -15    8.33   10.50
  19   8  -1   23.84   15.60
  20   9  -3   12.03   17.02
  21   6   1   36.19   12.44
  17   4   3   92.09   10.21
  -5   9 -20    1.33   11.81
   9  14 -17   21.58   18.63
   8  14 -18   10.88   20.32
  -4  10 -24   28.77   14.09
  -2  11 -21   35.62   15.02
  22   4   2   35.31   11.71
  18   2   4   49.15    8.43
  -7   4 -11    4.63    4.41
  -6   8 -20   13.66   10.69
  -3   7  -8  157.57    9.42
  12   5   3  257.17   10.48
  -4   6  -8  812.42   10.81
  -1  -5  -2  108.87    6.83
   3  -6   1   91.21    7.29
   1  -6  -1  371.02    8.76
  -6  -6  -8  665.70   11.66
  15   8   1  217.77   14.82
  -5  -2  -5  329.88    5.85
   3   6  -1  302.51    9.76
   1   3   0   52.89    4.79
  -2   7  -7  229.07    9.89
  12   9  -1  327.48   15.79
   9   4   3  414.34    9.17
   1  11 -10  236.78   15.87
   6   5   1  715.40   11.20
  -6   8 -16  109.08   10.68
   0  -5  -1  297.98    7.54
  12   6   2  326.01   11.92
   0   7  -5  274.69   10.36
   3  10  -9   -5.22   12.02
  11  12  -9   27.01   16.09
   3   2   1 4299.75   11.93
  12  13 -11   32.22   20.41
   4   5  -1   27.26    6.64
  10   7  -1   40.28   10.79
  -1   9 -12    7.31   11.18
  -1  10 -15   30.35   11.80
  12  11  -7   21.09   15.26
  -8  -4 -10  105.90    7.30
 -10  -3 -15   26.39    7.09
  21  10  -5   37.99   18.91
  18   9  -3   14.44   16.09
   0  11 -17   18.69   13.22
  19   5   2   79.94   11.03
   9  11  -8   64.39   14.48
   6   8  -4  371.71   11.35
  16   9  -3   10.64   15.44
   2  10 -10   48.74   12.42
  23   9  -4   16.52   18.83
  22   7  -1   42.01   15.31
  13  10  -5   32.34   13.76
  -6   5 -11  150.64    6.02
  13  12  -9   53.50   17.15
   7   3   2   84.44    5.44
  -4  10 -22    1.08   13.53
  -5   9 -22   44.44   12.25
   7  -8   3   72.16    7.06
  25   7  -2   52.69   16.94
  22   9  -3   28.92   17.58
  14  13 -11   21.86   20.26
   0  12 -22   15.92   16.71
  20   3   3    2.14    9.46
   5  11 -10   76.45   15.47
   4   6  -2   22.89    8.24
   9  13 -14   41.62   16.89
  22   8  -2   76.05   16.87
   7  12 -11   36.86   16.85
  25   8  -3   33.50   18.19
  -9  -3 -12  107.77    6.72
  10   6   0    3.87    9.52
  16  13 -11  115.84   20.16
  19  12  -9  104.56   18.97
   0   9 -11   56.82   11.76
  15  12  -9   90.71   17.32
  20  11  -7   37.03   19.35
  19  10  -5   33.52   17.74
   1   7  -6    8.01    8.35
  16   2   4   19.76    7.30
  14  11  -7   52.78   15.16
   4  -8   2    8.37    6.77
  17  12  -9   38.06   17.72
  -7  -3  -8   32.94    6.50
  13   4   3   27.39    8.23
  18   1   5  115.15    6.44
  -3   9 -16    6.93   11.62
  -1  11 -20   22.42   15.23
  -6   7 -15   97.33    8.38
 -11  -2 -19   13.01    7.79
  -4   8 -14   56.67   10.23
  -7   7 -20    7.37    9.22
  -9   5 -20    6.67    6.40
  -7   3 -10   42.85    3.41
  -1   7  -6   24.00    9.01
  12   4   4  182.82    8.96
   6   4   2  114.77    6.92
  -8  -5 -11  106.68    9.07
  13  -8   3   97.69    8.45
  14   5   3  131.51   11.05
   3  -3   2 2916.21   10.80
  14  -6   4  214.01    6.94
  -4   5  -7   65.95    6.79
   3  10  -7  224.47   14.61
  -6  -5  -7  417.58    9.61
   2   5  -1  360.92    8.56
  -3   3  -4 5675.61   14.47
  -4   4  -6  391.25    6.41
   2   4   0  283.38    6.88
   6   6   0 2262.80   17.71
  -9   4 -15   58.16    4.04
   8   3   3  307.35    7.51
  10  10  -6   60.12   12.83
   8  13 -15   15.38   16.65
  15  10  -5   27.14   14.14
   7  13 -16   22.75   16.91
   0   7  -7   25.80    8.45
   8   9  -5   37.82   11.33
   0  10 -14  102.29   12.16
  17  10  -5   16.00   16.77
  -9  -5 -12   95.86    8.36
   1  11 -16   80.13   13.67
  11   9  -4   28.11   12.35
   3  -7   2   72.31    6.55
  18  11  -7   44.18   17.40
  16  11  -7   34.67   16.65
  -2  10 -18   39.39   13.56
  22   5   1   10.24   12.68
  14   8  -2   30.29   13.07
  -1   7  -8   80.44    8.69
  18   8  -2  108.49   15.40
   4  11 -11   14.90   15.12
   3   9  -8   10.19   10.85
  11  11  -8  131.91   15.00
   1  12 -21   58.91   15.40
   6  12 -12   10.76   16.62
  21   9  -4   59.57   17.89
  16   8  -2  118.71   14.70
   4  13 -21   27.62   17.23
  12   3   3   55.63    6.93
   5   8  -5  126.36    9.85
  -4   9 -19    9.03   12.09
  22  10  -6   26.22   19.88
  17   5   2   -5.56    9.68
  -5   9 -24    8.09   12.51
   1  10 -13    8.82   13.24
 -11  -3 -18    1.57    7.56
   2  11 -15   16.78   13.22
  -6  -3  -5   28.27    5.45
  24   9  -5   65.62   19.39
   5  12 -15   37.77   14.92
   6  12 -14   56.61   15.18
  13  13 -12   43.03   20.13
  20   6   0   17.73   13.10
  -2  11 -23   11.93   14.95
  12  12 -10   30.80   16.62
  20   4   2   11.63   10.65
  18   3   3   12.36    9.13
  -8  -4  -8   12.87    6.76
  20   8  -2   42.18   15.70
 -10  -4 -14   17.46    7.54
  -6   8 -22    5.71   10.96
   0  11 -19   49.08   13.52
   2  12 -20   40.24   15.09
  -3  10 -21   19.67   13.67
  -9  -5 -10    5.51    7.99
  -7   6 -15   43.93    6.88
  22   6   0   20.78   12.67
  -3   8 -13   32.53    9.97
  -8   6 -20    4.24    7.99
  -3   6  -9   30.95    7.20
  -8   5 -15  125.18    6.03
  -2   6  -6 1166.35   12.32
  -9  -1 -14   64.41    6.28
   9   7   0  188.67   11.48
   9   6   1  279.45   11.05
  -1   6  -5  393.51    9.51
  18   6   2  140.91   13.52
   7  -6   3   93.90    6.63
   6  -5   3   75.51    5.68
   9   8  -1  129.72   11.99
   1  -5   0   82.07    6.22
  12  -6   4  244.80    7.02
  -3   5  -6  492.11    8.73
  -7  -6  -9   33.66    9.06
  10   2   4   44.72    5.85
   6   7  -1  405.56   11.78
   9   8  -3   24.75   11.34
  12  10  -6   58.95   13.57
  13   9  -4   21.34   13.46
  21  11  -8   76.27   20.22
   3  11 -14  103.70   13.41
   9  10  -7  115.43   13.08
  17  13 -12   24.04   20.01
  15  13 -12   32.08   21.32
   2   9  -9   24.80   11.19
  19   9  -4   12.86   15.85
   7   9  -6   55.74   11.27
  13  11  -8   55.73   15.71
   4  11 -13   31.81   14.83
  18  12 -10   20.67   18.51
  14  12 -10   32.52   16.70
  -5  -7  -4   20.97    8.37
  -2   9 -15   34.36   10.45
  10  -8   4   67.24    7.59
  10  13 -15   49.00   18.15
  20  10  -6   68.95   18.89
  12   4   2   39.95    8.01
  16  12 -10   18.26   18.20
   9   7  -2   60.48   10.58
  15   9  -4   37.75   14.99
  17   9  -4   32.40   16.14
  23   8  -3   20.88   16.97
  23   7  -2   12.96   15.46
  -1  10 -17   69.40   12.35
  -8  -6  -8   48.25    8.71
  19  11  -8   22.83   17.71
   9  13 -16   23.11   17.73
  14  10  -6   59.93   14.16
  10   9  -5   75.97   11.68
  15  11  -8   56.70   16.17
  18   6   0   94.81   12.89
   8   8  -4  108.40   10.11
  -5  -5  -4    8.50    6.80
   1   9 -10   12.68   11.05
 -11  -4 -17  182.55    8.80
   8  13 -17   19.46   17.33
  -2   8 -12   72.24   10.14
  10  11  -9   51.02   14.85
  11   8  -3   51.47   12.51
  17  11  -8   75.31   16.56
  18  10  -6   81.78   17.57
  -7   7 -18   18.75    8.47
   3  12 -19   96.27   15.54
  23  10  -7   52.70   20.15
  23   4   1   11.23   11.91
  -1  -7   0   22.04    6.89
  -5   7 -14   17.39    7.94
  14   6   0   10.82   11.12
  16  10  -6   10.44   14.58
   6   2   2   18.02    3.96
  -7  -5  -6   11.34    7.14
   1  -8   1  207.13    7.85
  -2   6  -8   26.28    7.44
  22   9  -5   77.20   18.20
  18   7  -1   42.93   13.30
  20   2   4   -0.45    8.69
  -1  11 -22   34.39   15.29
   1  11 -18   21.37   13.68
  -8  -1  -9    2.37    4.24
  -6   4 -10   17.06    4.41
  -1   8 -11    2.45    9.75
  16   3   3    7.27    8.28
   1  12 -23   13.36   17.34
  -9  -4 -11   92.95    7.09
  -3  10 -25   24.44   14.29
  -5   8 -19    5.41   10.70
 -10  -1 -15   24.26    5.99
  -3   9 -18   23.20   11.85
  -7   7 -22   22.32    8.68
  -8   5 -17   20.35    6.44
  -9   4 -17   27.35    4.92
  11   4   3  184.66    8.65
  -1   5  -4 1013.12   10.61
   0  10 -10  142.47   13.71
  -3   4  -5  101.10    5.75
  -2  -4  -2 1417.75   10.82
  -4   8 -12  134.67   10.89
  -2   4  -4   43.87    5.19
   0  -2   0  108.35    3.38
  11   3   4  179.56    7.58
  -7  -2  -9  412.84    7.29
   8  -7   3  230.72    8.00
   4  -6   2 1553.60   12.29
  16   1   5   71.02    6.38
  11   8  -1  282.38   13.56
   5  -2   3  770.75    4.14
   5   5   0  108.91    7.72
  -7  -5  -8   81.25    8.25
 -10  -1 -17  102.97    7.03
  -6  -2  -6  108.89    5.19
  -6  -4  -6    5.75    6.55
   1  -4   1  339.03    6.31
  -3   8 -11  259.00   11.25
   5  -4   3   47.28    4.54
  15   3   4  185.23    8.73
   8  12 -12    5.59   17.39
  11  12 -11  116.71   18.30
   8  10  -8  122.39   12.88
   5   7  -4   14.21    8.13
  20   5   1   25.45   10.84
  -2  10 -20   37.13   13.73
  14   5   1   21.09    9.71
   9   6  -1   53.02    9.16
  16   6   0   14.24   11.28
  14  13 -13   27.47   20.74
  11  10  -7   75.44   13.84
  19   8  -3   19.83   14.85
   5  -8   3   79.77    7.16
  16   5   1   73.32   10.67
  -1   9 -14    3.15   11.76
  13   8  -3   66.81   13.24
  -5   8 -17  107.12    9.72
  19  12 -11   10.77   19.79
  16  13 -13   35.97   21.87
   6  11 -11   54.59   14.90
  12  11  -9   59.16   15.36
  23   5   0   16.06   13.37
   0  10 -16   44.31   12.24
   8  12 -14   12.15   17.56
  13  12 -11   16.31   18.31
  11  -9   4   -0.04    8.04
  18   4   2   20.51   10.37
 -10  -2 -14   46.01    6.73
  21  10  -7   15.44   19.42
   6  13 -21   13.51   18.33
   2  12 -22   24.49   17.50
   3   3   0   11.98    4.38
   2  11 -17    4.75   13.84
  17   8  -3   50.11   15.06
  11   7  -2   25.40   10.94
  17  12 -11  134.06   19.31
  20   9  -5    4.36   17.30
  15   8  -3   -1.25   13.60
  20  11  -9   25.79   18.17
  11  13 -16   28.95   17.91
  -8  -3  -9   28.03    6.32
   7  12 -15  -19.05   15.41
   6  12 -16    2.89   15.67
   0  11 -21   14.53   15.53
  15  12 -11   76.35   18.40
 -10  -5 -13  130.45    8.58
   0  -7   1  233.40    7.74
  21   8  -3   64.69   16.26
  14  11  -9  -13.31   15.44
   9   3   2   20.31    6.00
   9   9  -6   10.64   11.01
  24   8  -4  127.64   18.56
   7   8  -5   26.39    9.58
  23   6  -1   26.68   13.18
  21   7  -2   79.48   15.20
   0   9 -13   55.21   11.75
  -3  10 -23   25.39   14.03
  21   6  -1   65.35   13.64
  22   8  -4   20.63   16.28
  -4   9 -21   15.58   12.18
  -4   9 -23   91.47   13.00
  -6   6 -14   41.77    6.76
  -8   6 -22   14.62    7.45
  -9  -1 -12   20.51    5.20
  12  -5   5   19.27    4.59
  13  -4   5   19.05    3.70
  15  -4   5    6.31    3.53
  13   3   4  140.34    8.30
  11   7   0  132.71   11.04
  -1  -4  -1  361.80    7.05
  -2   8 -10  183.84   10.86
   2  -5   1  605.18    8.26
   5   6  -1   70.15    8.64
   1   4  -1  314.03    7.23
  -9  -2 -13   57.89    6.61
   8   7  -1  321.63   12.06
   9   1   4  384.78    5.64
   5   7  -2  196.81   10.46
   5   4   1  831.08    9.68
  10  13 -17   29.02   18.06
  13  10  -7   27.61   13.98
   3  12 -21   55.56   15.91
   5  11 -12   33.70   14.86
  18  11  -9  -29.52   17.14
  24   7  -3   13.52   16.13
  16  11  -9   27.52   16.35
  23   9  -6   15.91   18.05
   1  10 -15  -21.48   11.96
   3  11 -16   44.46   13.45
  19  10  -7   20.33   18.14
  18   9  -5   16.29   16.41
  14   9  -5   18.84   14.75
  -1  10 -19   25.44   13.84
  10  10  -8  170.92   14.29
  16   9  -5    2.16   15.44
   2  -8   2   16.38    7.34
  15  10  -7   42.69   14.84
   4  11 -15  -20.06   14.04
   1   9 -12   63.44   11.92
   1  11 -20    3.14   15.45
  17  10  -7   59.55   16.30
   5  11 -14   52.64   16.01
  15  13 -14    7.05   21.73
   6  -4   4   36.57    4.24
  -1  11 -24   24.19   15.91
  -3  -7  -2   68.47    7.94
   2  10 -14    2.84   13.95
 -10  -3 -13    0.27    6.29
   4  12 -20    9.42   16.24
  18   5   1   52.21   10.19
  21   4   1   59.96   11.69
 -11  -3 -16   20.49    7.06
  22  10  -8   36.81   20.24
  12  12 -12   11.44   18.05
  11   6  -1   60.00    9.94
  21  11 -10   -3.28   18.70
  11  11 -10   83.23   16.94
  -3   7 -12   42.94    8.60
  17   7  -2    1.56   13.32
  -4   8 -16   18.62   10.33
   3  10 -13   42.10   13.56
  10   8  -4   -0.21   11.51
  16   4   2   85.97    9.55
  15   7  -2   -0.14   12.11
  -5   8 -21   20.17   11.07
  -3   5  -8   33.60    6.44
   6   3   1  750.37    7.61
   3  -4   3    3.13    4.37
  12  13 -17  -17.59   18.58
  -4   9 -25   29.14   13.28
  20   8  -4   57.81   15.81
  -2  10 -24   18.33   14.64
 -11  -1 -18   11.69    6.41
  -6   7 -17   71.79    8.56
  15   1   4   30.58    5.94
  11   2   3   11.93    5.54
  11  -6   5   29.22    5.50
  -5   4  -9   24.04    4.54
  18  -1   5   62.47    4.36
   8   4   2  148.36    7.65
  -8   6 -18   78.88    8.31
  -2  -7  -3  384.21   10.59
   1   8  -7   90.45   10.29
  -1  -7  -2  243.62    9.37
  -6  -6  -6  506.49   10.75
   0   8  -8  217.89   10.88
  11  -7   4  115.22    7.12
  10   8  -2  159.62   12.61
  15   6   1  221.91   12.33
  -1   8  -9  164.39   10.88
  -5   6 -11   12.18    7.10
   0  -4   0 1368.31    9.94
  12   2   4   48.70    6.19
  14   9  -3  154.66   15.32
   6  -7   3  162.93    7.57
   1  -6   1    5.69    6.59
  -2  -6  -2  538.28   10.03
  17   7   0  160.45   13.98
   5  -6   3  332.93    7.77
   4   9  -9    5.14   11.89
   8   9  -7   35.60   11.50
   6   8  -6  307.63   11.27
  14  12 -12   13.51   19.97
  21   9  -6  -25.09   17.15
  11   9  -6   26.16   11.90
   5  12 -19   86.41   16.11
  16  12 -12   -5.52   18.37
  19   6  -1   16.74   12.93
  24   9  -7   20.62   18.97
   9  12 -15   82.63   19.14
  25   8  -5   22.42   18.20
  19   7  -2   28.93   13.62
  19  11 -10  -17.84   18.10
  13  11 -10   66.22   15.86
  -2   7 -11   25.91    8.94
   9   5   0   28.66    8.13
  -2  10 -22   21.36   13.95
   2  11 -19   20.55   13.99
  24   5  -1   65.59   14.25
  12  10  -8   -0.08   14.08
   2   2   0  734.94    5.23
   1  -7   2  232.76    7.75
   8   6  -2   52.28    9.30
  15  11 -10    7.96   16.87
   0  10 -18    9.56   14.03
  23   8  -5    2.80   17.57
   8  12 -16  -13.25   16.61
  20  10  -8   41.70   20.04
  17  11 -10   38.47   17.87
  -3   9 -20    9.31   12.49
   7  12 -17   15.44   17.11
   0  11 -23   10.34   15.93
 -11  -4 -15   17.69    7.51
  -6  -4  -4   30.24    6.24
   9  10  -9    0.35   14.91
  25   7  -4   23.16   17.47
  21   5   0   30.98   11.23
  13   6  -1   57.84   10.81
  18   8  -4   65.09   15.84
  24   6  -2    1.42   13.47
   3  12 -23    9.52   18.16
   2   7  -7   91.31    9.30
  17   6  -1  -19.90   12.06
  14   8  -4  118.00   13.65
  19   9  -6   10.49   17.15
  -5  -1  -4   11.68    3.21
   3   9 -10    5.78   11.64
  22   7  -3   39.92   15.68
  14  10  -8   81.63   15.19
  13   9  -6  -10.27   12.69
  -1   7 -10   19.80    9.19
  -1   9 -16   59.73   12.35
  16   8  -4   20.34   13.99
  -7   5 -14   51.25    5.72
  18  10  -8   -3.28   17.57
  15   6  -1   42.98   11.67
   3  11 -18   -7.99   13.99
  -5   6 -13    9.09    6.52
   4  12 -22    9.10   16.67
  22   6  -2   90.37   14.83
 -10  -4 -12   25.90    6.85
  -5   8 -23   16.04   11.68
  11  -4   5    8.47    3.57
  -6   3  -9   78.52    3.54
  15   7   0  111.67   13.12
  -2   7  -9   22.47    8.58
  -5  -3  -4  413.59    6.72
  12   8  -2  127.74   13.26
  14   2   4   93.06    7.02
  -1  -6  -1   10.48    6.86
  15   4   3  284.91   10.70
   2  -4   2 1285.71    9.08
  -7  -2  -7   47.27    5.14
  -7  -6  -7    4.41    8.06
   7   6  -1  717.09   12.07
   7   7  -2  614.37   13.08
  10   4   2  344.27    8.90
  -4   6 -10   87.33    7.59
  -8  -2 -10  263.87    6.75
   8  -6   4   95.06    6.03
   6   4   0   39.81    5.76
  16  10  -8  135.24   16.32
  13  13 -18    7.55   21.79
   5  10 -11   31.23   13.87
  17   9  -6   12.01   16.00
  20   7  -3   42.68   14.87
   6  -8   4   10.88    7.49
  26   7  -5   10.23   17.70
  15   9  -6    9.33   15.28
   1  11 -22   -3.39   16.27
   1  10 -17   17.73   12.67
  -1  10 -21    3.00   14.73
  20  11 -11   -7.57   18.96
  13  12 -13   62.15   19.43
   5  -5   4    0.41    5.15
  22   9  -7  -13.84   18.78
  17  12 -13   39.49   21.11
   4  11 -17   65.78   14.84
   5  12 -21   -2.62   17.00
   3  -8   3  390.60    8.97
  -3   9 -22   11.92   12.99
  -9  -5  -8   53.62    7.38
  10   9  -7    6.90   11.96
  17   5   0   15.27   11.13
  11  10  -9   -3.72   13.92
   2   9 -11   85.06   12.56
  11   5   0   11.12    8.80
  15  12 -13   -0.72   20.28
   7  11 -14  -12.08   15.89
  -3  -4  -1   35.95    5.31
   6  11 -13   29.04   16.10
  21   8  -5   56.79   17.12
  -2   8 -14   31.16   11.05
  21  10  -9   21.75   20.45
   5  11 -16    4.09   14.89
  24   8  -6   -3.93   18.53
  23   7  -4   53.73   16.65
  12  11 -11    7.13   17.18
   6  11 -15   -0.09   16.00
   5   1   2  198.30    3.42
  -2   9 -19   20.90   12.91
  13   2   3   17.59    6.20
   2  11 -21   -3.59   16.56
  10  12 -16    9.57   18.55
  -9  -3 -10  156.18    6.43
   0   9 -15   -0.40   12.13
   8   1   3  173.24    4.02
  19   4   1   72.74   11.07
   6  12 -20   -0.67   17.14
  -6   7 -21   30.12   10.07
  15   5   0   18.11   10.32
   4  10 -12   31.22   13.41
   7   7  -4   62.69   10.11
   2  10 -16   71.26   13.00
  14  11 -11    0.54   18.20
  15   2   3   23.18    6.95
  13   5   0   44.92    9.72
  18   7  -3   97.42   14.42
  19   1   4    2.35   10.01
  -1   8 -13   29.55   10.57
  21   2   3    8.89    9.30
   9  12 -17   49.02   16.94
  -4   6 -12   36.86    7.84
  -5   7 -16   40.03    8.24
   0  10 -20   29.55   14.64
  -5   8 -25   -4.98   10.72
   7  12 -19   10.14   16.26
  25   6  -3    0.99   15.80
  -7   6 -17   34.48    7.08
  11  -8   5   29.75    7.43
  22   3   1   24.13   11.15
  22   4   0    3.58   12.37
  13   3   2   34.16    7.43
  -4   8 -20    7.67   11.24
  -8   5 -19    1.69    6.83
  12  -8   4   72.21    7.74
   7   5   0  234.17    8.97
   9  -7   4   98.13    7.08
  12   7  -1  130.20   11.96
  -6  -5  -5  125.95    7.78
   0  -6   0  983.59   11.23
  -2  -3  -1   61.90    4.88
   4  -5   3  180.40    6.13
   8  -4   4   12.61    4.22
  20   7  -1  214.17   15.52
   7  -5   4  148.95    5.69
   4   4   0  626.07    8.78
   2  10 -12  244.67   13.97
  10   5   1  161.71    8.88
  12   6   0  128.38   10.12
  14   7  -1  177.33   12.50
   2  -6   2  523.84    8.90
   4  -3   3   60.20    3.65
  -5   5 -10   50.84    6.23
  16   7  -1  153.90   13.25
  -2  -5  -1  586.14    8.85
   7   4   1   98.32    6.88
   9   2   3  114.74    5.79
   1   1   0    0.43    0.54
   6   7  -5  373.71   10.65
   8   8  -6  240.97   11.65
   0   8 -12   72.13   10.61
  10   6  -2   94.70   10.16
  13  10  -9   37.18   14.73
  20   9  -7   35.48   17.86
  19  10  -9   58.26   19.20
  26   6  -4   85.42   16.98
  20   6  -2   24.17   13.82
   3  10 -15  -19.75   13.76
  14   7  -3    7.89   12.35
   2  -5   3   11.44    5.37
  17   3   2   23.45    8.87
  19   8  -5  141.61   16.62
  -3   9 -24    4.51   13.43
  12   9  -7   13.15   13.16
  23   9  -8   13.91   19.89
   3  11 -20    2.89   14.73
   2  -7   3  363.94    8.25
  19   5   0   99.79   12.67
   4  10 -14    7.18   14.18
  18  12 -14   -1.41   21.78
   1   8 -11   69.27   10.68
  17  10  -9   16.99   16.38
  15  10  -9   14.54   15.63
  -1  10 -25   28.21   15.41
  22  10 -10    6.25   20.92
   9   9  -8   -2.22   11.86
  25   8  -7   13.94   19.27
 -10  -5 -11    4.38    7.92
   0  -3   1   10.41    4.11
  23   6  -3   22.82   15.28
   2   9 -13   -1.95   12.45
  14  12 -14    7.12   20.35
  19  11 -12  -17.60   18.33
  16  12 -14    7.17   21.00
   5  12 -23  -11.20   18.47
   1   9 -14    6.97   11.99
  18   9  -7   92.62   17.11
  -1   4  -5   24.04    5.16
   1  11 -24    7.04   16.83
   3   8  -9    1.48   10.49
  17   8  -5   -6.44   14.51
  -3   6 -11   29.09    7.80
  11  11 -12    3.68   17.08
  14   9  -7    2.89   13.58
  22   8  -6   62.81   18.07
  21   7  -4   25.15   15.59
   6  12 -22    6.51   17.01
  24   7  -5   -5.01   17.39
  -4   8 -18   67.71   10.00
  -3   9 -26    1.69   13.95
   5   2   1  243.97    4.62
   4  11 -19   -5.97   14.91
  16   9  -7   10.91   15.18
   1  10 -19   11.59   14.56
  -1   9 -18    3.51   12.37
  -6   5 -13   -2.40    5.49
   9  -8   5   39.39    7.52
   8   2   2   78.45    4.54
  -6   7 -23   -4.41    9.60
  -2   9 -21    5.25   12.95
  -7   6 -21    1.55    8.83
   9  -5   4  136.74    5.68
   3   5  -2  691.09    9.69
   3   6  -3  837.37   11.49
   7  -3   4 1143.21    6.06
  11   1   4  170.20    5.38
   0   6  -6  145.94    7.91
   6   7  -3  326.96   11.06
  12   5   1  112.58    9.41
  -1   6  -7   34.37    7.53
  14   4   2   68.07    8.54
   4  10 -10  154.94   13.67
  -1  -5   0   88.83    6.11
   6   6  -2  290.46    9.91
   0   8 -10  256.70   11.24
   4  -7   3   52.25    7.16
   8  11 -13    2.60   16.24
  11  12 -17   84.90   20.03
   8   3   1   20.41    5.55
  -1  10 -23    6.55   15.15
  17  11 -12    8.27   19.28
   0  -8   2   31.43    7.50
  12   6  -2    4.60    9.90
   5   9 -10   13.39   12.82
   7  12 -21   10.66   17.35
  13  11 -12   71.47   18.35
  24   9  -9    5.91   19.84
  20  10 -10    1.59   19.98
   5   7  -6   43.69    9.96
  -5  -2  -3  721.35    6.10
   8  11 -15    4.04   17.01
  -4   7 -15   52.92    8.53
  10  12 -18  -15.65   18.17
   8   5  -1   35.47    8.40
  15  11 -12   39.32   18.59
  21   9  -8   23.24   19.20
  -9  -4  -9  619.41    8.93
  -9  -6  -7   11.06    8.42
   2  11 -23   28.71   17.02
   8  12 -20   -5.12   17.46
  17   4   1   30.43   10.19
  18   6  -2   45.67   13.17
   9  12 -19    2.44   17.92
   7  11 -16    9.28   17.30
   6  11 -17  -26.76   15.45
  10   8  -6   39.66   10.96
   8   4   0  843.04    9.61
   0  -4   2    5.57    5.01
  10  -9   5    0.36    8.17
  -6   7 -19   15.97    8.52
  -2   6 -10   47.28    7.94
  20  11 -13  -14.04   19.52
  14   6  -2   86.88   11.77
   8   9  -9   77.59   13.42
  11   9  -8  -17.25   12.27
 -11  -3 -14   14.73    6.56
  17  12 -15   21.59   21.81
  18  10 -10   29.95   16.71
  -4   8 -22   16.14   12.05
   2  10 -18    8.78   13.42
  14  10 -10   57.16   15.26
   6  10 -12   16.21   14.08
   4  -8   4   10.44    7.91
  19   7  -4   53.18   15.17
   3  11 -22    7.58   16.98
  15  12 -15   20.13   21.23
  16  10 -10   16.13   15.36
 -11  -2 -15   18.35    6.47
   0  10 -22   18.36   15.21
  23   8  -7   14.03   18.05
   0   9 -17   27.66   12.90
  20   3   1   10.06   10.48
  -9  -1 -10    4.63    4.34
  -1   6  -9   66.22    8.17
  24   6  -4   14.42   16.16
  -3   8 -17   16.42   11.03
   0   6  -8    6.08    7.63
  18   5  -1   74.68   11.80
  -6   6 -16   65.98    7.27
  17   1   4   -0.30    6.33
  16  -1   5   54.90    3.71
  17  -2   5    0.84    2.76
  -8   3 -13   10.72    3.55
   7  12 -13  245.67   18.13
   2   8  -8  114.97   10.75
   6   5  -1    4.60    7.14
   2  -2   2   79.41    2.97
  -8   4 -14   94.10    5.26
  -7  -3  -6  755.56    8.50
  14   3   3   79.81    8.04
   3  10 -11  119.81   13.38
   7  -7   4   77.67    6.94
  -4   5  -9  309.64    7.53
  -4   7 -13  144.43    9.30
   8  -8   4  111.35    7.80
  -1  -3   0   52.97    4.46
  21   3   2  165.46   10.93
  -8   0 -10  240.75    4.28
  -8  -2  -8   72.91    5.38
   6  -6   4  154.33    6.51
   1   8  -9  271.71   11.48
  19   9  -8   22.65   17.43
  21   6  -3   33.00   14.58
   4   9 -11   40.97   12.13
   5   3   0 1397.62    9.22
  21  10 -11   26.98   20.73
  23   4  -1   28.58   12.98
   4  11 -21   28.08   16.87
  12  12 -18   10.26   20.62
   3  10 -17   73.56   13.36
   7  12 -23  -12.81   17.49
  25   7  -6   -1.26   17.93
  18  11 -13   14.00   20.28
   5   4  -1   36.53    6.03
  -2   9 -23   24.60   13.81
  13   9  -8    0.72   13.49
 -12  -4 -16   16.89    7.88
   3   5  -4   -0.27    6.71
  22   9  -9    0.33   19.71
  23   5  -2   50.83   14.22
  20   4   0  111.52   11.92
  13   7  -4  122.86   13.09
 -12  -3 -17   -7.28    7.08
  12  11 -13    6.47   18.14
  17   9  -8   -4.86   16.59
   8  12 -22   15.36   18.30
  18   8  -6   -2.06   15.90
  -5   5 -12   55.45    6.19
  11  12 -19  168.08   19.60
   5  10 -13    2.48   14.32
   1  10 -21   12.07   15.45
   4  10 -16   22.98   14.89
   6  10 -14   30.73   14.94
  15   9  -8   49.56   14.42
   0  10 -26   11.55   16.30
  16  11 -13   13.78   19.56
  15   7  -4   35.69   12.95
   9  12 -21   25.75   18.08
  10  12 -20   33.76   18.02
   5  10 -15   -9.62   14.62
  -1   9 -20   23.14   13.71
   5  11 -20   -4.20   15.83
  -4   8 -24    2.01   11.12
  14  11 -13   -7.43   18.25
   1  -8   3   47.22    7.36
  -1  -7   2  594.63    9.61
  22   7  -5    0.90   15.94
  11  10 -11   13.58   15.81
  10   9  -9  104.76   14.26
   9  11 -14  100.30   16.73
  16   8  -6   71.41   14.52
  -8  -5  -5   64.10    7.75
  12   8  -6   38.66   13.35
   9   8  -7  254.22   11.95
   9  11 -16   18.76   17.09
  -2   8 -16   33.60   11.16
  24   8  -8   10.15   18.71
  18   4   0   13.65   10.60
   6  11 -19    2.31   14.83
  -2   9 -25   21.93   14.38
 -10  -3 -11   16.33    5.96
  -1   7 -12   13.27    9.07
  24   5  -3   32.59   14.70
  21   5  -2   49.10   13.16
  -5   3  -8    1.21    3.47
  -4   8 -26   16.93   11.66
  -7   6 -23   -6.05    8.27
 -11  -1 -16   13.59    5.63
  -7   4 -13   48.75    4.77
  -8   4 -16   17.72    5.58
  -8   5 -21   24.37    7.65
 -11  -2 -17  169.11    7.75
  -8  -5  -7  322.42    9.01
  13   7  -2  167.67   12.68
  14  -5   5   64.44    4.84
   8   7  -3   76.52   10.37
   9  -9   4  355.70   10.00
  -2   9 -17  199.95   13.19
   3  -6   3  606.34    9.00
  13  -6   5  187.80    6.11
   0  -5   1  294.32    7.14
   9   4   1  126.59    7.43
  13   1   4   65.09    5.51
   3   4  -1 2474.16   13.77
  -2  -7  -1  188.30    9.03
   2   5  -3  226.19    7.45
  -5  -4  -3   57.94    6.08
  12   8  -4  173.49   13.45
  -1   5  -6   26.78    6.49
  -2   5  -7 1294.42   11.15
  -9  -2 -11  556.32    7.98
  16  12 -16   34.65   21.83
  -3  -5   0   49.31    6.32
  22  10 -12   23.29   20.72
  -4  -7  -1   12.79    7.93
   8  11 -17   -1.82   17.12
  21   8  -7   20.80   17.11
   7  11 -18  -10.99   15.40
 -11  -5 -12  124.40    8.68
  17  10 -11    2.15   16.75
  26   7  -7    5.65   18.68
  13  10 -11    4.45   16.46
  15  10 -11    2.90   17.55
  13  12 -19   23.68   21.49
  20   9  -9   22.26   18.76
  23   9 -10   13.33   19.74
   2  10 -20   19.22   15.03
  19  11 -14    7.36   21.00
  25   6  -5   -2.49   16.57
   3  11 -24    4.59   17.35
  -1  -1   0   28.24    1.54
  -1   8 -15   94.85   12.04
  20   7  -5    5.05   15.22
  19   6  -3   34.24   13.70
   3   9 -14   53.50   13.25
   4   9 -13    3.20   12.80
  -5   7 -18    2.82    8.89
  -3  -7   0    3.03    7.65
  10   3   1   78.27    6.27
  12  12 -20    6.84   19.37
 -12  -2 -18   13.22    7.01
   1   9 -16   -2.05   12.88
  11   6  -3   21.97   10.18
   2   9 -15   48.39   12.75
   0  10 -24    4.07   15.33
   0   8 -14   78.29   11.41
  12   9  -9    5.07   14.31
   4  11 -23  -13.86   17.21
  22   6  -4   14.50   14.99
  18   2   2   51.80    8.56
  11  12 -21   -0.33   18.30
  10  12 -22  -36.10   18.51
   1   8 -13   67.66   11.51
  25   8  -9   49.68   20.32
  12   4   0   15.47    8.21
  20  10 -12   11.77   17.87
  17  11 -14  -22.40   19.99
  -4   5 -11   60.63    6.22
  16   4   0   23.58   10.03
   5  11 -22   11.66   17.77
  18   9  -9   -6.78   16.51
  -3   8 -21   -0.77   11.93
 -10  -4 -10   18.51    6.74
   3   8 -11   20.05   11.01
   0   9 -19  104.12   14.04
   1   2  -1   10.81    3.08
  18   3   1   23.36    9.66
   2   8 -12   44.17   11.21
   3  10 -19    0.76   15.58
  -1   9 -22   -3.93   13.77
  19   8  -7    9.27   15.47
  11   8  -7  196.83   12.20
  24   4  -2   19.62   13.68
   3  -5   4   32.85    5.53
  10   2   2  700.65    7.53
   1  10 -25    3.35   16.33
  -5   6 -15   61.20    7.58
  21   4  -1   23.10   11.95
  14   4   0   23.92    8.82
  -7   6 -19   44.36    7.42
  -5   7 -22   25.29    9.86
 -10   3 -21    3.11    3.22
  -7  -6  -5  500.28   10.64
  10   7  -3  538.20   13.38
   5   6  -3  155.63    9.04
   7  11 -12  240.44   16.77
  12  -7   5  267.05    7.54
  19   3   2  113.13   10.38
   5   5  -2  150.93    7.81
  -3   8 -15  188.25   11.31
   0   7  -9  142.34    9.42
  11   3   2  124.53    7.19
   1   7  -8   98.59    9.14
  11   4   1  186.74    8.88
  17   2   3  233.86    8.67
  -7  -4  -5    0.30    6.38
  10  -5   5  103.10    4.92
   1  -3   2 4411.57   13.06
  -3  -6  -1   93.45    7.78
  10  -7   5   76.42    6.60
   5  -7   4   22.86    6.85
  12   7  -3  358.62   13.23
  -6  -6  -4  147.81    8.56
  -8  -6  -6  348.42   10.17
  13  11 -14   -4.83   18.02
   2   7  -9   81.31    9.80
  15  11 -14   -5.85   19.07
  23   7  -6   44.66   17.48
  14   9  -9   74.92   14.17
  16   9  -9    8.10   14.70
   7  10 -13   40.59   15.19
   9   9 -10   57.14   13.85
  22   8  -8   53.12   18.21
  13   6  -3   84.86   11.34
  18  10 -12    5.69   17.34
  21   9 -10  112.94   19.89
  26   6  -6   24.67   17.56
  18   7  -5  -11.77   14.09
   6  11 -21   15.48   18.04
  10  11 -17   46.46   19.00
   1  10 -23    4.26   15.72
   4  10 -18  -10.67   13.69
  25   5  -4   21.60   15.45
   0  -7   3   14.98    7.00
  19   5  -2   37.07   12.77
  12   7  -5   65.25   12.13
  17   8  -7    6.24   15.84
  17   6  -3   18.97   12.69
  21  10 -13   41.31   19.54
   7  11 -20  -16.48   16.27
   7  10 -15   53.00   15.64
   9  11 -18   12.43   18.41
  16   3   1    5.51    8.41
  16  10 -12   18.32   18.49
  -2   3  -5    8.64    4.09
  12  10 -12   26.01   16.35
   8  11 -19   -1.88   16.33
   5  10 -17   24.34   15.70
  20   1   3    8.20    7.20
   6  10 -16    1.95   15.22
  12   3   1  146.46    7.13
  16   7  -5   59.30   13.87
  18  11 -15    7.21   21.02
  21   3   0   10.77   11.01
  14  10 -12  -10.50   17.17
   5  -8   5   59.41    7.78
   2  -8   4   48.87    7.21
  16   1   3    0.76    6.54
  -3   8 -19    8.75   10.67
  -1   9 -24   -4.27   14.61
   2  10 -22   -3.08   15.45
  11   9 -10   17.62   14.40
   1  -4   3    3.23    4.82
  -3   5 -10   13.89    6.48
  22   5  -3   54.22   14.04
  -4   7 -17    2.61    8.86
  -3   8 -23   20.52   12.89
  19   9 -10   79.53   18.09
  14   3   1   36.22    8.22
  23   6  -5   15.15   15.58
  18   0   4  256.14    6.50
  -7   5 -16   69.78    6.19
  -4   6 -14    0.67    7.29
  -5   7 -24   13.15   10.17
  -7   5 -18    9.66    7.49
  -8   5 -23    3.14    7.24
  -6   4 -12   86.95    5.29
  -9   4 -21    1.71    6.08
   1  -5   2   99.53    6.12
  13   4   1  381.36   10.18
  -4   4  -8  449.85    6.79
  -2  -6   0  262.41    8.17
  15   4   1  340.21   10.44
   0  -6   2   27.50    6.86
  16   7  -3  139.10   13.86
   2   3  -1 1994.43   10.42
  11   8  -5  229.95   13.31
  13   8  -7   33.33   13.72
   4  11 -25   -3.50   18.43
 -10  -5  -9  251.43    8.67
   5   9 -12   17.76   12.86
  24   7  -7   10.47   17.78
  22   9 -11  102.17   19.89
  -2  -2   0  707.34    5.35
   7   4  -1   21.33    6.23
  16  11 -15    0.72   19.95
  23   8  -9    7.74   18.38
  19  10 -13   37.28   20.06
  15   6  -3   14.71   11.57
  20   8  -8   -9.36   16.62
  20   6  -4   26.95   14.19
   3  10 -21   -5.76   15.38
  14  11 -15   23.15   19.09
   0   9 -21   20.81   13.83
   5  11 -24   16.51   18.74
  -1   9 -26    4.83   14.58
  12   2   2  141.92    6.09
   6  11 -23    0.21   17.70
  13   9 -10   69.01   15.58
  17   9 -10   35.28   15.90
  25   4  -3   25.64   14.13
  26   5  -5    8.35   14.90
   4   4  -2   48.45    6.09
  11  11 -18   17.94   19.19
   7   3   0   57.09    5.25
  19  11 -16   38.55   21.90
  21   7  -6   32.66   16.06
  15   9 -10   85.35   15.01
  14   2   2    7.57    6.99
   7  11 -22    1.78   18.55
  19   4  -1   11.54   11.23
 -12  -4 -14    6.13    7.52
  -3   8 -25   12.42   11.86
   2  10 -26   19.15   17.01
  -2   8 -18    5.46   10.50
  17  10 -13   53.15   19.53
  23   9 -12    4.95   20.30
  10  11 -19   -0.65   18.07
  10   6  -4   74.52    9.91
   4  10 -20   -1.59   15.92
  19   7  -6   63.65   15.77
   8  11 -21    5.36   16.18
  -3   6 -13   25.49    8.36
   9  11 -20   26.29   16.45
  24   8 -10    3.19   19.06
  25   7  -8   47.71   18.79
   9  10 -15   -1.70   15.93
  12  -8   6   23.00    7.32
   5   9 -14   -4.17   12.91
  18   8  -8    7.78   15.65
 -12  -5 -13    3.31    8.16
  20   9 -11   66.98   18.63
   4   9 -15   14.55   12.85
  -3   8 -27   -9.52   12.22
  -3   7 -16   39.18    9.18
  10  -8   6   36.34    7.47
   1   9 -18    1.38   13.15
  22   4  -2   33.14   11.63
 -12  -3 -15   53.39    6.76
  11  -7   6   22.52    6.50
  20   2   2    4.45    8.92
 -12  -1 -19   20.54    5.95
  22   5  -1  349.02   15.07
  13   8  -5  187.04   14.16
   7   6  -3  455.19   11.54
   4   5  -3  237.65    8.00
   3   9 -12  170.40   13.41
   2   4  -2  509.93    7.70
  10  10 -10  178.24   16.67
   4   6  -4  396.31   10.16
  -8  -4  -6  150.07    7.31
  15   8  -5  192.32   14.60
  -3   4  -7  740.55    7.96
   9   7  -4   33.13   10.39
  -2  -4   0  247.99    6.33
  20   5  -1  128.89   13.14
   4  -6   4  361.21    7.97
  -2   4  -6  175.99    5.96
   8  -7   5  356.26    8.04
   7   8  -7  192.26   12.38
  20  10 -14   44.53   20.55
   4  -7   5   31.38    6.86
  17  11 -16   -3.45   20.85
  12   8  -8  149.38   12.68
  15  10 -13   36.82   17.86
 -10  -5  -7   11.44    7.08
  13  10 -13   16.94   17.03
   3   9 -16    5.10   13.68
   8  10 -14  -13.58   15.14
   5  10 -19    6.72   15.34
   2   9 -17   57.83   13.69
   8  10 -16  149.76   16.73
  21   8  -9    9.92   18.06
   0   9 -23   -2.26   14.19
  10   9 -11   37.64   14.19
  16   8  -8  124.62   16.00
  15  11 -16    1.53   19.76
  -5   7 -20    3.24    9.38
   4   3  -1  120.32    5.16
  27   5  -6   -5.29   15.36
  23   5  -4   -1.70   14.99
   6  10 -18   41.18   16.41
   2  10 -24   12.47   16.18
  -1   8 -17   -3.78   11.40
   7  10 -17   -4.52   16.01
  20   5  -3   58.25   13.36
   7   2   1  482.79    5.85
  17  11 -18    1.89   21.65
  -2   6 -12   -3.08    7.88
 -13  -4 -17   30.63    7.95
  11   5  -2   26.30    9.02
  -6   6 -18   37.08    7.90
  17   7  -6    5.34   14.44
   9   8  -9   30.84   12.39
  18   9 -11    0.63   17.84
  23   3   0   12.53   11.51
  12  11 -19    2.06   19.58
  13   5  -2   60.70   10.18
 -11  -4 -11  315.81    8.54
  12   6  -4   25.41   10.42
 -11  -3 -12    1.96    6.17
  11   7  -6    9.72   11.74
   9  -9   6    7.67    8.18
   4   2   0    6.29    3.71
  -2   7 -15   10.65    9.76
   9  -7   6   -8.21    6.20
   2   6  -8   76.05    8.64
   6  11 -25    7.92   18.85
  21   6  -5   -6.68   14.71
  22   7  -7   65.59   16.66
   8   7  -7   30.49   10.44
   9   4  -1  897.99   10.28
  12   9 -11   22.97   15.06
   7  11 -24   70.37   19.66
  21  10 -15   80.15   22.20
   8  11 -23   21.03   18.97
  17   4  -1   62.67   10.68
  21   9 -12    7.93   19.08
   7  -4   5   -0.20    4.07
   0   8 -16   56.90   11.95
  14   8  -8   40.46   14.38
  18  10 -14   27.56   20.29
  -3  -3   0    3.59    4.14
   3  10 -23   21.77   16.14
  11  11 -20    5.77   18.95
  -2   8 -22   -2.92   12.45
   3  10 -25   -3.39   17.04
   8  -8   6   26.73    7.39
   2   8 -14    2.45   11.60
  16   9 -11   73.60   17.17
   1   8 -15    3.35   11.23
  14   9 -11    9.35   15.47
  -6   6 -22   -2.11    8.71
   0   9 -25   28.78   14.75
  -1   7 -14    6.52   10.18
   9  11 -22   18.66   18.55
   3   8 -13   10.08   10.74
  10  11 -21  -13.52   17.04
  22   3  -1    4.86   11.31
  -1   6 -11    4.24    7.89
  -6   5 -15  163.48    6.97
  10  -6   6    3.36    5.34
  -5   4 -11  297.58    6.15
  12  10 -10  253.03   17.40
  -1  -6   1  310.81    8.50
  -6  -1  -5  679.04    5.50
  -2  -7   1    3.69    7.67
  10   0   4   31.36    3.52
   2   8 -10  171.83   11.87
  -7  -5  -4  152.23    8.04
  15   3   2  390.81    9.84
   1   6  -7  124.91    8.62
  11   7  -4  761.79   15.16
  20   8  -6  167.77   17.64
  -6   0  -6 1509.89    5.29
  18  11 -17   -3.81   21.30
   4  10 -22   -4.18   16.62
  25   6  -7   45.64   15.79
   1   6  -9   41.27    8.08
  19   8  -9   49.46   16.92
  22   8 -10   17.75   18.62
  20   7  -7    4.20   15.21
   0   7 -13   38.67    9.64
 -11  -5 -10   60.46    7.84
  16  11 -19    0.13   21.57
 -10  -6  -6    5.76    8.35
   0   9 -27    3.35   15.18
   0   6 -10   18.12    8.11
  16  10 -14   -8.85   18.19
  16  11 -17   -7.79   19.88
  10  10 -16   -1.98   17.03
  -3  -7   2    8.27    7.09
  22   9 -13   40.44   21.25
  11   4  -1  146.99    7.83
  12  10 -14   27.60   17.20
   1   7 -12   59.59   10.13
   5  10 -21    1.02   16.47
  13  11 -20   42.27   20.98
   1   9 -22    7.50   14.84
   4   1   1   37.61    2.66
  19   9 -12    9.25   19.03
  14  10 -14   11.29   17.79
  -8  -4  -4   10.24    6.47
  -9  -4  -7   15.42    6.90
   7   1   2  159.51    3.78
  24   5  -5   10.89   13.93
  13   4  -1    4.90    7.68
   5   8 -11   40.97   11.44
  19  10 -15   28.58   20.99
   9   3   0  825.53    9.14
  23   7  -8   21.31   17.33
 -11  -2 -13    8.70    6.01
  23   4  -3  130.35   12.70
 -12  -2 -16   43.33    6.71
  -2   8 -24    1.19   11.83
   4  10 -24    0.28   17.28
   9  10 -17   49.69   16.43
  18   1   3   12.69    6.60
  17   8  -9   17.47   15.02
  12  11 -21   61.73   19.99
   6  10 -20   -5.65   16.38
  26   6  -8   73.95   16.84
   9  11 -24   24.00   19.81
  20   4  -2   26.23   10.82
  -4   7 -23   12.42   10.54
  23   8 -11  -12.81   18.74
  10  11 -23   12.09   19.59
  11  11 -22   95.66   18.19
  -6   6 -24    3.92    9.06
  13   8  -9    9.30   13.51
  -4   7 -19   35.74    9.69
   7  -7   6   29.71    6.73
  23   9 -14   12.64   20.78
  17   3   0  388.01   10.09
  -2   8 -20    1.72   10.99
  21   5  -4   21.57   13.66
  -2   8 -26   -2.14   12.43
  -7   5 -20    5.72    7.94
  -5   6 -17   -3.73    7.72
  21   1   2   19.22   11.79
  16   0   4   13.46    4.91
  -8   4 -18   15.11    6.27
  -3   7 -14  102.55    9.85
  16   6  -2  135.71   12.75
   7  -6   5  468.61    7.71
   9   6  -3  191.67   10.63
  -6  -5  -3   76.45    7.05
   1  -6   3   70.46    6.91
  17   7  -4  241.49   15.04
  -6  -2  -4  109.63    4.89
  19   2   3  195.35    9.01
   8  -9   5   90.71    8.93
   7  -8   5  175.22    8.31
  10   5  -1  583.10   11.45
  -2   7 -13  179.99   10.17
  16   5  -1  743.87   14.34
  14   8  -6  176.12   14.70
  22   6  -6   25.20   16.01
   7   7  -8   37.33   10.29
  17   9 -12   19.00   17.31
   0  -8   4  416.48    9.34
  14   6  -4   14.12   11.30
  18   7  -7   -4.00   14.23
   1   9 -20   37.79   12.59
   8  10 -18   14.96   16.27
   5   9 -16   -3.77   13.56
  19   6  -5   97.83   14.52
  20   8 -10   -1.72   17.65
  14  11 -21  -10.00   21.21
   4  10 -26   -4.05   17.52
  11   9 -12   97.84   15.43
  15   9 -12   19.46   16.53
   1   9 -24    5.76   14.97
   6  -8   6   -0.08    7.54
  17  10 -15    8.30   19.49
  20   9 -13   11.44   20.13
  15   8  -9   -2.28   14.63
  20  10 -16   10.88   21.16
   2   9 -19    4.88   13.83
   5  10 -23   -4.20   16.79
  13   9 -12   23.75   15.98
   7  10 -19   30.11   15.78
  24   8 -12    4.76   20.49
  24   7  -9   60.34   18.94
  -4   7 -25   -7.57   10.74
   3   9 -18   -9.66   14.22
  13  11 -22   15.81   21.70
   6   4  -2   78.39    6.27
  16   7  -7   42.90   14.23
  25   5  -6   41.21   14.78
  10   8 -10   45.70   12.97
  12  11 -23   -6.84   20.72
   8   5  -3   57.13    8.51
  15  10 -15  106.14   18.87
  11   6  -5  101.82   10.60
   1   9 -26   -3.54   15.57
  -5   5 -14   -6.38    6.23
  10   7  -7   72.98   11.21
  13  10 -15   38.40   17.70
  14   7  -7   88.28   13.26
  23   3  -2    3.32   11.32
  12   7  -7    9.33   11.92
   6  10 -22   32.19   17.52
  18   8 -10   26.43   16.10
  18   9 -13  175.15   19.32
  15   3   0  115.10    8.06
  21   9 -14  -20.94   19.98
  11   3   0  719.72    9.23
  17   2   1   32.13    7.65
   5  10 -25   17.84   17.74
  24   4  -4   20.55   12.92
  20   3  -1   -1.98    9.60
  -3   7 -18    2.82    9.25
  -4   4 -10    1.09    4.84
  14  -6   6   23.18    5.20
  -7   3 -12   50.47    3.84
 -10  -2 -12   57.86    6.00
   3  -7   4  385.69    8.93
  10   4   0  133.81    8.49
   6   6  -4  263.25   10.31
   8   7  -5  346.59   12.21
  -9   4 -19   67.32    5.59
  14   5  -1  460.60   12.24
  12   5  -1   -2.94    9.10
   4  -4   4   36.97    4.57
   6  -7   5  223.50    7.90
 -10   0 -14   54.91    4.27
   0   7 -11  326.98   11.04
  -1  -4   1  309.98    6.54
   6   8 -12   15.79   11.97
  -7  -5  -2   57.17    7.13
  10  10 -18    7.09   17.25
  -4  -7   1   18.91    8.02
  23   6  -7   80.41   15.21
  21   8 -11   -0.32   18.23
  25   7 -10    0.87   17.40
  18  10 -16    4.11   20.69
  21   7  -8   -7.78   16.27
  18   4  -2  169.46   10.76
  13   3   0   87.37    7.25
   0  -6   4   -2.80    6.77
  17   6  -5   30.73   13.54
  19   7  -8   24.52   16.08
  15  10 -17   15.97   19.87
   2   9 -23   65.61   15.47
 -13  -4 -15   10.33    7.67
   5   8 -13   14.15   12.02
   9   7  -8   19.27   11.38
  -1   8 -23    0.41   13.21
  14   5  -3  254.36   10.48
   9  10 -19   71.53   18.02
   0   8 -18    6.59   10.73
 -10  -4  -8  124.33    6.92
  26   5  -7   63.45   15.83
 -10  -3  -9   15.36    6.37
   9   2   1  562.11    6.78
  22   9 -15    1.25   21.94
  16   9 -13  117.65   18.46
  22   5  -5   69.51   13.25
  -4   6 -16   10.80    7.70
  19   5  -4   87.35   11.99
  10   5  -3  731.92   11.22
  14   8 -10   45.87   14.98
   3   8 -15    1.18   12.28
 -12  -5 -11    5.49    7.96
   4   8 -14   81.25   12.78
 -12  -4 -12   -4.61    7.11
  20   6  -6   36.86   15.00
  -4   5 -13  187.59    7.42
   6  10 -24   -0.31   18.05
  21   4  -3   36.84   11.71
   1   8 -17   38.48   12.36
   2   8 -16    6.16   11.96
  -6   6 -20   32.67    8.40
  16  10 -16   -7.98   19.59
  16   8 -10    7.11   15.78
  22   8 -12   -7.87   19.59
  12   5  -3 1019.40   12.92
  19   9 -14   27.22   19.07
  17   1   2    0.70    7.16
   8  10 -20   49.80   18.08
   7   9 -16   -3.21   14.22
  14   9 -13   -9.48   16.68
  18  10 -18   40.94   21.40
  24   6  -8  -13.58   15.83
  -2   7 -17   -2.01    9.25
  19   8 -11   -2.98   17.25
  -9  -2  -7    1.73    5.02
  -7   5 -22   22.93    8.62
   2   9 -25    2.92   15.94
  -1   8 -25   -3.92   12.60
  27   5  -8  -31.63   16.46
  25   4  -5   43.40   13.91
  15   2   1  540.76    9.00
   0   2  -2  743.06    5.52
   1   7 -10  309.71   10.90
   7   7  -6  224.27   11.00
  10   1   3   68.44    4.99
  10   7  -5  131.88   11.50
 -10  -1 -13  273.19    6.00
   8   8  -8  121.82   12.48
  -2  -5   1  314.82    7.64
  -6  -3  -3  145.39    5.71
   1   3  -2 2789.63   11.79
   7   5  -2   92.46    8.21
  12   0   4 1488.17    7.96
  -9  -5  -6   69.91    8.33
   5  -3   4  385.02    4.40
   4   8 -10  237.34   12.21
  -7  -2  -5  191.68    5.41
  19  10 -17    6.28   21.26
   6   3  -1  308.32    6.44
  14  10 -16   13.78   18.49
  -1  -2   1    7.90    3.01
   6   9 -17   36.72   14.29
   7  10 -21   13.09   17.31
   7  10 -23    0.72   17.53
  16  10 -18   -7.82   20.34
  11  10 -19   15.77   18.20
  17   7  -8   15.52   14.43
   9   8 -11   70.06   13.16
   6  10 -26   14.11   18.34
  22   7  -9   10.11   17.54
   2   9 -21    9.42   12.90
  -4  -5   1   25.47    6.40
  15   6  -5   18.44   11.66
  23   8 -13   -0.12   20.66
   2   9 -27   -4.60   16.70
   8   4  -2   62.42    6.60
  16   4  -2  142.00   10.06
  -3   6 -15   29.41    7.78
  -4   7 -21   17.44    9.78
  19  10 -19    5.23   22.75
  24   3  -3    9.73   11.84
   5   9 -18   63.04   14.92
  -1   7 -16   80.25    9.67
   4   7 -11   29.36   10.44
   3   9 -20   -3.96   12.96
 -12  -3 -13   16.22    6.43
   5  -4   5   19.92    4.28
   4   9 -19   30.50   15.25
  20   9 -15    3.83   20.82
  15   7  -8   19.39   13.79
  17   9 -14   -0.33   18.55
   0   7 -15    4.35   10.68
  17  10 -17   26.92   20.88
  -3   5 -12   75.71    6.92
  10  10 -20   43.75   18.81
  25   6  -9  117.94   16.89
  11   8 -11  120.21   14.32
  23   5  -6   24.00   14.41
 -10  -2 -10   16.16    5.52
   1   7 -14   63.01   10.68
   8   7  -9   39.32   11.00
  24   8 -14   23.18   21.26
  17  10 -19    9.88   20.96
   7  10 -25   19.43   18.87
  -2   6 -14   16.83    7.98
   3   7 -12    7.91   10.29
  17   5  -4   22.13   11.07
  20   8 -12   14.62   18.26
  11   2   1   33.00    5.70
  21   6  -7   15.66   13.92
  13   7  -8    8.13   12.87
 -13  -3 -16   21.93    7.52
  18   3  -1   -0.80    9.22
   2   7 -13   83.66   10.91
  -3   7 -24    1.57   11.27
  17   8 -11   40.49   16.31
  13   8 -11  119.59   15.09
  15   8 -11   35.97   15.50
  -1   8 -21   -1.66   11.07
  14   4  -2   39.53    8.60
  -7   5 -24   13.21    8.24
  13   2   1  486.94    7.98
   3   9 -24    9.12   16.05
  -5   6 -23   -8.36    9.34
  26   4  -6   39.28   14.58
  21   3  -2    4.89   10.26
  -1   6 -13   18.55    8.67
 -11  -1 -14    1.41    5.11
  -3   7 -28   18.08   12.27
  -3   7 -26   34.85   11.65
  22   1   1   -4.79    8.42
   9   1   2   17.30    3.89
  15   1   2   53.40    6.67
  -7   4 -15  106.21    5.58
  -8   4 -20   14.04    6.95
   8   6  -4  563.93   12.31
  14   0   4  767.66    7.18
   2  -3   3   91.38    4.27
  15   8  -7  217.46   15.50
  -8  -6  -4   98.65    8.58
  14   7  -5  156.59   12.87
   6   7  -7   36.65    9.77
   9  -6   5  290.23    6.70
  16   2   2  106.45    8.11
   9  -4   5  151.81    4.35
  -3   3  -6  831.33    6.83
   8  -5   5   66.76    5.11
   2  -6   4   14.47    6.42
   5  -6   5   37.74    6.04
  -7  -3  -4 1288.57   10.25
  23   7 -10   96.94   16.94
  18   6  -6   25.81   13.73
   9  10 -21    7.93   18.74
  12  10 -20   -6.75   18.70
   9   9 -16  140.89   16.11
  20   5  -5   36.04   12.31
  15   9 -14   29.90   17.48
   7   6  -7   19.26    9.52
  21   9 -16   44.64   21.05
  26   6 -10   30.90   17.69
  18  10 -20   10.52   22.42
  12   4  -2  128.26    8.14
  22   4  -4   32.41   12.40
   1   5  -8   20.84    7.03
  12   6  -6   49.86   11.58
   8  10 -22   13.48   18.68
  10  -9   7   44.59    8.54
  13   9 -14    0.69   16.64
  19   4  -3  106.65   11.03
  18   7  -9  107.15   16.37
  -2   5 -11   33.75    7.12
   2   6 -10   26.36    8.92
  21   8 -13   21.62   19.76
  18   9 -15   74.08   19.45
   3   9 -26   14.21   16.86
  24   7 -11   26.52   17.82
   6   2   0  503.31    6.01
   0   8 -24   13.16   14.38
  24   5  -7   13.84   14.56
  11  10 -21    9.14   19.55
  25   3  -4   16.44   12.86
  22   2   0    3.08    9.46
   0   8 -20   21.24   11.87
   8  -9   7   66.51    8.68
  -5   6 -25   -6.46   10.04
  -5   6 -19   13.28    8.26
   6   8 -14   37.53   12.81
   8  10 -26   33.52   19.88
  -3   7 -20   13.61   10.02
 -11  -4  -9   78.23    6.95
  20   7  -9   34.94   15.30
   7   9 -18  -13.17   15.14
  27   4  -7  -14.95   15.34
 -10  -6  -4   33.96    8.87
 -11  -5  -8   18.89    7.38
  22   6  -8   20.54   15.11
  13  10 -21   20.61   19.59
  15   5  -4    4.76    9.97
   8   3  -1   24.02    5.88
  18   8 -12   24.12   17.64
  19   1   2   61.37   11.23
   4   8 -16    8.63   12.45
  17  10 -21   -5.54   21.70
   9  -8   7   23.82    7.46
   0   8 -26    7.60   13.40
  22   8 -14   -4.09   19.70
   1   8 -19    6.11   11.26
   0   8 -28  -22.37   13.91
  11  -8   7   20.36    7.21
 -12  -1 -17    4.36    5.32
  19   2   1   56.86    9.31
  -6   5 -17    2.45    6.73
  13  -5   6   12.01    4.05
  -8   3 -15    5.46    4.52
  -9   3 -18    0.57    4.88
  10   8  -8  337.05   14.65
   0   5  -7  140.63    7.32
   5   6  -5   87.59    8.78
  17   5  -2  109.43   11.94
  12   1   3  281.40    6.46
  -2   5  -9  101.55    7.29
  -7  -6  -3  113.07    8.59
  14   1   3  140.89    6.54
   6   9 -13  146.62   13.93
  -1   5  -8  750.29    9.72
   9   5  -2 1106.35   13.29
  -4  -6   0  201.11    8.32
  -9  -6  -5  309.00    9.80
  -1  -5   2   37.43    5.93
  -9   3 -16   95.19    3.58
  -5  -6   1   57.87    7.90
  25   7 -12    7.10   17.37
  16   7  -9   97.95   14.85
  10  10 -22   -3.97   19.40
   3   9 -22   53.74   14.21
   6   9 -19   76.04   16.05
  16   8 -12   -5.91   16.32
  16   6  -6   10.20   11.36
   3   8 -17  -13.92   13.16
  16   9 -15   13.57   18.46
   2   8 -18   97.12   12.19
  19   9 -16   47.15   20.28
  16   3  -1   -3.33    8.13
  10   8 -12   27.63   13.70
   4   9 -21   -2.64   13.74
   5   9 -20   70.41   15.86
 -13  -5 -12    6.23    8.00
  14   8 -12   38.37   16.02
  13   9 -16   63.62   17.99
  25   5  -8   -5.89   15.16
   9  10 -23   52.40   17.63
  18   2   0   -6.07    8.23
  23   8 -15  126.03   22.44
  19   6  -7   38.67   13.29
  15   9 -16   49.03   18.62
  19   8 -13    4.92   18.81
   4   9 -25   -4.14   16.46
 -11  -3 -10   60.48    6.74
  21   5  -6   64.11   13.07
  10   9 -17   95.83   17.35
  12   8 -12   30.95   14.61
  12  10 -22   27.95   20.13
  23   4  -5   41.38   13.03
   8  10 -24    8.84   16.68
  21   9 -18    6.43   22.49
   9   5  -4   41.98    8.33
   9   6  -7   31.81   10.17
  14  10 -22   10.85   21.34
  14   7  -9   16.45   13.92
   3   2  -1   60.03    3.78
  13   5  -4  165.62    9.84
  13   1   2    2.70    5.07
  26   3  -5    6.79   13.37
   7  -8   7   23.01    7.56
  21   2  -1   45.83   10.88
   2  -8   6   34.85    8.19
  21   7 -10   41.18   16.23
  18   5  -5   -1.22   11.66
   2  -5   5   11.68    5.63
  -2   7 -19   21.30    9.84
  23   6  -9  -15.79   15.20
  11   1   2   49.14    4.78
 -11  -5  -6   80.50    7.63
   4   9 -27   -1.23   17.52
  17   4  -3  141.34   10.71
  18   9 -17    4.01   19.59
  11   5  -4   55.24    8.83
  20   9 -17  107.30   21.74
  11  10 -25   -3.79   20.08
  22   3  -3   -2.85   11.18
  26   5  -9    2.30   16.42
  14   6  -6    2.77   11.03
  11  10 -23   30.85   17.88
  15  10 -23   17.88   21.34
 -13  -4 -13   74.28    7.77
   9   7 -10   66.05   11.84
  10   3  -1   98.11    6.82
 -12  -2 -14    3.21    6.13
  -4   6 -18    7.25    8.53
  20   4  -4   19.85   11.54
  14   3  -1    3.18    7.28
  19   3  -2   51.12    9.83
  -6   5 -21   41.83    9.08
  -8   4 -22    0.39    7.59
  -9  -1  -8    0.89    4.08
  24   6  -6  193.62   17.66
  15   5  -2  116.77   11.30
  11  -9   6  417.33   10.15
   9   7  -6  220.01   12.03
  18   6  -4  167.79   13.83
   1  -7   4  446.71    9.76
  13  -7   6   78.76    6.48
  -7  -4  -3   81.24    6.77
  19   3   0  114.79   10.57
  -6  -4  -2  107.29    6.41
  -3  -6   1  309.50    8.79
  13   7  -6  421.55   14.07
   4   8 -12  141.46   11.69
  -8  -3  -5  104.51    6.33
  -9  -3  -8  335.71    7.46
  15   7  -6  310.69   14.63
   6  -5   5  111.07    5.54
  -8  -2  -6  211.91    5.80
   7   6  -5   32.40    9.02
   6   5  -3 1341.58   13.52
  -4  -6   2   10.00    7.32
  20   8 -14  -13.17   18.88
  -4  -7   3  138.82    8.17
  17   8 -13   -8.32   17.06
  17   9 -16   16.87   19.02
  13  10 -23   24.51   18.74
  16   9 -17   12.48   18.90
   8   9 -19   27.98   15.45
  10  10 -24   -1.33   17.28
  19   9 -18   54.50   21.70
  14   9 -17   80.02   18.68
  11   6  -7    4.05   11.06
  27   5 -10   13.05   16.90
  17   7 -10   15.81   15.44
  -1   7 -18   21.09   10.10
  24   6 -10   66.61   17.00
  22   7 -11   59.45   16.31
   0   8 -22   -6.23   12.28
   9  10 -25    0.40   16.85
  -2   7 -25    6.88   11.80
   1   8 -25    6.86   13.63
  12   3  -1   27.78    6.87
  24   4  -6  100.38   14.34
  22   5  -7   71.85   13.99
  -2   7 -27   -6.60   12.22
  21   8 -15   26.81   20.42
   7   9 -20  125.71   16.67
  20   6  -8  259.23   15.39
  11   9 -18   32.33   16.86
  23   2  -1   -3.09   10.17
   7   8 -15    5.45   13.12
  15   8 -13   94.06   17.17
  20   9 -19    8.71   22.08
   5   9 -26   15.00   17.92
  12  10 -24   16.39   18.10
   1   8 -27    6.96   14.35
   0   7 -17   29.18   10.32
   2   7 -15   99.50   11.59
  -3   7 -22   13.45   10.59
   4   9 -23   39.48   14.68
  17   6  -7   15.77   12.41
   1   7 -16  163.51   10.76
  11   7 -10   67.17   12.47
  15   4  -3   78.93    9.53
  17   9 -18   26.18   19.63
   6   9 -21   34.50   14.83
 -12  -5  -9  189.88    8.88
   5   9 -22    2.77   14.55
   7   4  -3   58.53    6.41
  -5   5 -16   48.43    7.02
  18   8 -14   20.93   17.65
  23   7 -12   30.75   17.63
  22   8 -16   25.89   20.66
  16   5  -5   17.34   10.58
   1   8 -21   54.34   12.65
   5   8 -17   21.84   13.24
  13   7 -10   14.13   13.17
  15   9 -18   64.30   18.86
  -3   6 -17  -22.58    8.39
  16   2   0    9.36    7.47
  -5   6 -21   81.00    9.12
  23   3  -4   70.14   12.34
  -4   6 -24   15.64   10.41
 -10  -1 -11   21.17    4.64
  -1  -6   3  273.21    8.14
   3   7 -10  240.20   11.20
   3  -8   5   19.89    7.58
   3  -2   3  241.63    3.28
  16   6  -4  172.35   13.33
   2   7 -11  283.50   11.54
  11   8  -9   23.22   13.17
  15   4  -1  111.60    9.92
  12  -6   6  255.94    6.39
   7  -9   6  196.10    9.36
  18   5  -3  297.71   13.72
   7   9 -14  150.55   14.52
  13   8 -13   94.84   15.69
  19   7 -10   -4.37   15.08
  11   8 -13   52.43   14.75
  19   5  -6    3.14   11.92
   6   5  -5   14.04    7.73
  18   9 -19   77.55   21.53
 -12  -4 -10   30.09    7.04
  25   4  -7  -10.21   14.29
   4   8 -18   -3.85   12.16
   2   8 -20   21.75   12.28
   5   3  -2 2102.81   11.43
  24   7 -13    0.51   17.66
  -7  -3  -2   66.05    5.10
  18   7 -11   -2.08   16.33
  -3  -7   4  197.85    8.28
  23   5  -8   77.37   14.62
   9   9 -20   20.27   16.86
   3   8 -19   73.58   12.57
  13   4  -3  101.49    8.07
  19   8 -15   25.55   19.17
  22   2  -2   -4.70   11.04
  21   6  -9   46.89   15.28
  12   8 -14   32.45   15.19
   6  -7   7   15.70    6.64
  21   4  -5    6.48   12.12
   6   9 -27  -10.56   18.33
  19   9 -20   -1.40   21.75
  16   9 -19  152.43   20.64
  -4   6 -26   26.11   10.67
  -2   6 -16   -4.94    8.26
   8   2   0  264.91    5.89
  16   8 -14   11.90   17.41
  18   4  -4   62.79   10.91
  15   6  -7   -0.73   11.28
   9   4  -3  112.99    7.68
   8   9 -21   93.10   15.39
  -2   7 -21   -3.64   10.73
  20   7 -11    6.46   15.52
  11   4  -3   46.85    7.60
 -13  -3 -14   17.92    6.62
   0  -4   4   28.32    5.21
  11   9 -20    9.16   17.39
  -4   5 -15   37.76    6.90
  -1   6 -15   12.03    8.63
  20   2   0   -4.81    9.71
  -8  -5  -1    3.93    7.33
  17   3  -2   68.18    9.17
  14   5  -5   66.75    9.61
  20   8 -16   10.45   19.26
   2   8 -26   40.43   14.26
  24   5  -9   -7.03   15.62
  10   6  -8   25.17   10.32
  19   2  -1   10.52    8.80
   3   6 -11   19.30    8.83
  24   2  -2  -14.12   10.88
  -6   5 -25  -13.01    9.11
  20   1   1   65.23    8.30
  -6  -2  -2   11.31    3.84
  -1   7 -24   -9.13   12.92
   6   1   1    4.18    3.18
  -5   3 -10  603.95    6.19
  -9   3 -20   -6.38    5.75
   9   6  -5  378.83   11.64
  -2  -6   2  357.31    8.64
   6   9 -15  272.79   15.22
   0  -5   3   83.07    5.90
   4   9 -17  176.96   14.38
   3  -6   5  241.81    7.43
   3   4  -3  165.88    6.50
  16   5  -3  187.13   12.50
  -2  -7   3  578.08   10.75
   4  -5   5  834.59    8.54
  -8  -5  -3  172.19    8.34
   1  -5   4 1089.65    9.90
  -9  -3  -6  166.02    7.05
  -9  -4  -5  172.70    7.48
  -8  -1  -7  488.46    5.51
   2  -7   5   20.52    7.08
  18   6  -8   87.24   13.22
   7   9 -22   -3.04   14.93
  17   9 -20   26.37   20.75
   6   9 -23    9.94   15.69
   8   8 -16   31.27   14.16
  22   6 -10   69.27   15.93
  14   8 -14   14.89   15.59
   8   5  -5  543.14   10.05
  21   8 -17   64.18   21.57
  24   3  -5    0.07   12.61
  20   5  -7   96.10   13.24
  14   7 -11   91.55   14.89
  12   7 -11   51.97   13.76
  18   9 -21   37.20   20.26
  -1   7 -28   19.14   13.12
  10   9 -21   -7.90   15.51
  13   6  -7   15.32   11.01
  -9  -5  -2   21.87    7.51
  -3   5 -14   43.72    7.09
  14   2   0   61.77    6.85
   7   6  -9    0.06    9.77
  -1   7 -26   17.56   12.25
   7   8 -17   15.63   14.55
  25   5 -10   25.48   16.37
  22   8 -18   -0.89   22.01
  21   7 -12    3.67   15.82
  15   8 -15   63.66   17.06
  12   5  -5   36.80    8.97
   3  -8   7    1.54    7.66
  17   8 -15  140.51   18.61
  -1   7 -20   47.06   10.68
  13   8 -15  -10.84   15.25
  12   9 -21   19.34   17.00
  22   4  -6   34.63   12.79
  17   5  -6   12.23   10.99
   6   8 -18  114.37   15.13
  10   5  -5  262.72    9.40
  18   8 -16    4.00   18.24
 -12  -3 -11   19.16    6.27
  -4   6 -20   49.57    9.19
  -7  -2  -3   17.26    4.50
   9   9 -22   10.67   15.62
  23   6 -11   54.12   15.96
   2   8 -22   -0.42   12.80
  23   2  -3  222.68   12.22
  16   4  -4   24.99    9.69
  17   7 -12   88.00   16.28
  10   2   0   49.35    5.52
   5   7 -14   52.31   11.18
  -4   4 -12  213.96    6.58
  -6   5 -19   13.97    7.43
  16   1   1   11.29    7.32
 -13  -5 -10   37.50    8.17
  -2   5 -13  240.77    8.11
   2   5  -9   65.75    7.75
   0   7 -19    5.21   10.53
  -7   4 -19   38.90    7.47
  12   2   0  129.22    6.57
   4  -7   7    4.69    6.93
  25   3  -6   15.49   13.39
  15   3  -2  324.01    9.59
  18  -2   4   34.56    4.67
   2  -4   4   35.99    4.94
  21   2   1  180.69   10.77
   6   6  -6  295.38   10.33
  12   8 -10  170.12   15.21
   0   4  -6  104.08    5.87
   8   9 -15  243.43   16.28
   5   5  -4  883.23   11.82
  -9  -5  -4  144.77    8.35
  -2  -3   1 2073.68   10.60
  -2   2  -4   66.79    3.16
   5  -7   6   93.57    7.35
  12   9 -13  191.48   16.81
   1  -8   5  136.73    8.64
  -3   4  -9  336.67    7.07
  -1   4  -7   97.29    6.22
   4  -8   6  380.95    9.53
  22   7 -13   -9.16   17.32
   5   8 -19   29.01   12.82
   8   9 -23   33.94   15.51
  19   6  -9  108.33   13.58
   6   9 -25   13.12   15.63
   3   7 -16    1.36   10.08
   3   8 -21   39.40   12.96
   4   7 -15    2.06   11.29
   7   9 -24   39.46   16.34
   4   8 -20   -6.02   12.52
  19   8 -17   34.71   19.85
   3   8 -27   22.71   14.75
  11   9 -22   -8.31   16.19
  16   6  -8  215.69   13.15
   7   3  -2 1427.03   10.21
  24   6 -12   45.30   17.46
 -10  -5  -3   60.76    7.96
  16   8 -16   28.55   17.63
  19   4  -5  484.28   13.26
  13   9 -22    2.27   17.78
   2   7 -17   41.86   10.59
   1   7 -18    4.45   10.71
  21   5  -8   57.80   13.70
  -2   7 -23   -1.12   11.08
   9  -9   8   52.69    8.46
  23   7 -14   65.63   18.00
  15   7 -12   86.62   15.71
  20   8 -18   65.38   21.48
  23   4  -7   13.35   13.78
   9   8 -17   11.29   15.23
  14   8 -16    1.30   16.53
   7  -9   8   10.64    8.31
   9   6  -9   12.96   10.44
  25   6 -13   68.62   18.42
   5   5  -6   23.94    7.82
  21   3  -4  102.02   11.77
  -1   5 -12   -0.75    6.83
  24   7 -15   21.51   18.80
  10   9 -23   98.24   16.62
 -10  -4  -4    9.79    6.99
 -14  -4 -14   88.95    7.88
  21   8 -19  -16.35   19.26
  -8  -6   0    2.31    8.08
  10   9 -27    5.29   20.08
  14   9 -23    7.99   18.32
   8   8 -18   94.19   15.14
  17   8 -17   18.36   18.44
  15   5  -6   57.34   10.17
   0   7 -29   37.33   14.03
  12   9 -23    3.79   18.07
  -3   6 -19   15.92    9.12
  19   7 -12  122.95   15.63
   9   9 -24    6.32   16.64
  20   6 -10    1.92   14.26
  14   4  -4  154.60    9.57
  -3   6 -27   17.37   11.80
   9   3  -2 1847.26   12.49
  -4   3  -9  158.25    4.65
  18   3  -3   -2.37    9.29
  -3   6 -25   18.81   10.88
  13   3  -2  236.99    8.58
   0   7 -25    6.67   12.41
 -13  -4 -11   83.49    7.51
  20   2  -2   -2.39    9.56
   2   8 -24   -4.63   13.45
  24   2  -4    0.84   11.88
  17   2  -1   63.36    8.16
  -8  -2  -4    7.23    4.80
  -3   4 -11  309.10    6.95
   0   7 -27   50.45   13.16
  -7   4 -17  100.66    6.33
   6  -3   5   19.67    3.18
  -7   4 -21   -8.99    7.88
  -9   3 -22   44.60    6.72
  15  -5   6    6.36    3.36
  -1  -7   4   48.15    8.23
   8   6  -6  154.21   10.28
  -2   4  -8   48.73    5.68
  -3  -4   1 2540.95   13.40
   3   3  -2 5362.63   17.31
  13   6  -5  186.80   12.43
  10   6  -6  105.60   10.46
  -9  -6  -3  731.41   11.95
   7   9 -26   -7.34   16.14
  18   5  -7   32.10   12.26
   8   9 -25    0.47   16.90
   6   4  -4  687.32    9.16
  14   6  -8  462.81   13.37
   7   8 -19   13.33   12.92
  22   5  -9   18.28   14.64
   4   8 -28   45.32   15.80
  15   9 -24    0.45   18.99
  15   8 -17   20.86   17.52
  11   3  -2  104.89    7.17
  14   9 -25    9.65   21.61
  18   8 -18   63.17   20.57
  -1   7 -22   25.60   11.17
  11   9 -24   -3.14   17.89
 -11  -4  -7   -9.47    6.49
  13   9 -24  -14.33   18.10
  16   7 -13   -1.03   15.75
  17   6  -9    1.34   12.37
 -11  -5  -4    8.81    8.09
   3   8 -23   14.56   13.54
   7   7 -14   45.14   12.21
   6   8 -20   69.23   13.77
  20   7 -13   57.13   16.30
  20   4  -6  -10.38   12.04
  21   1   0   -0.65   13.04
  19   8 -19   11.15   18.48
  -4  -3   1  113.35    4.94
   8  -8   8   78.14    7.87
  10   8 -18   34.21   15.87
  10   9 -25   43.06   17.92
  -5   5 -22   25.85    9.93
  21   6 -11   12.22   15.45
  -2   6 -18  222.16   10.09
   1  -8   7   10.57    8.31
  12   6  -8  261.17   11.93
   4   8 -22   17.47   13.23
   5   8 -21    3.35   13.72
  -5   5 -18   -3.01    7.47
   8   9 -27   20.54   17.51
  17   4  -5   82.92   10.73
  20   8 -20   72.21   19.68
  -4   6 -22    0.18    9.47
   9   9 -26    8.22   17.16
  22   3  -5   -1.21   11.77
  13   5  -6   33.88    9.80
  16   8 -18   49.43   18.53
   7   5  -6   27.27    8.26
  14   7 -13    8.87   14.69
  14   1   1    3.53    5.94
  12   4  -4  179.31    8.91
  12   9 -25   18.76   18.13
  12   7 -13   62.10   14.12
   6   7 -15    7.44   11.91
  25   2  -5   15.01   12.83
   9   8 -19   10.96   13.64
   0   7 -21    2.47   11.41
   4   6 -12   12.62    9.34
  10  -8   8    5.09    7.15
  -1   6 -17   12.04    9.14
 -10  -3  -5   55.31    6.24
   5   8 -27   11.52   17.17
  -5   5 -24   19.77    9.47
  -5   5 -26   20.14    9.90
  -7   4 -23    3.64    8.71
  -8   3 -17    6.17    5.58
 -10   0 -12   25.28    3.16
  -9   2 -15   25.38    3.12
  11  -5   6   51.56    4.49
   3   6  -9   20.59    8.43
 -10  -5  -5   94.54    8.30
   0  -2   2  760.30    5.38
  11   7  -8  213.91   13.40
  -7  -6  -1    5.38    7.71
  -8  -6  -2  439.67   10.48
   8   9 -17  175.81   16.65
  -1  -4   3  858.64    8.72
   7   5  -4  566.67   10.93
  -3  -5   2  641.87    9.28
   0   6 -12   32.85    8.54
   3   4  -5   16.23    6.37
  21   7 -14   -5.93   17.13
  -1  -7   6    5.28    7.67
   8   4  -4  101.33    7.38
  14   8 -18   55.07   17.64
   5   7 -16   -9.83   11.85
  22   6 -12  341.83   17.64
  11   9 -26   22.13   17.69
   4   7 -17   19.04   10.86
  19   5  -8   33.24   12.89
   0   6 -16   94.39    9.17
   8  -7   7   42.17    6.74
  17   8 -19   14.65   17.70
   1   6 -15    7.89    8.74
  10   4  -4  110.67    7.84
  11   5  -6   33.99    8.96
  22   7 -15   35.43   18.27
   8   8 -20   18.18   13.68
   3   6 -13    2.50    9.62
  -5  -7   4   15.85    7.59
 -12  -5  -7   84.38    8.06
   9   5  -6  363.59    9.77
   4   3  -3   58.29    5.13
   2   6 -14    2.42    8.55
  18   6 -10   15.78   13.17
   3   7 -18  123.48   11.63
   3   8 -25   61.17   14.80
  16   5  -7  139.23   12.09
   1   7 -28   13.94   13.91
  18   8 -20   16.46   18.32
  11   8 -19  134.39   15.77
  23   7 -16    2.38   18.64
  23   6 -13  116.55   17.97
   2   7 -19   32.04   11.06
 -14  -5 -11   10.13    8.11
  21   4  -7   67.48   13.17
  15   6  -9   -2.25   11.62
   8   1   1    6.03    3.90
  26   2  -6  -10.17   13.64
   1   7 -26    8.61   13.49
  16   3  -3    1.20    8.54
  15   8 -19   47.35   16.66
  -3  -5   4    0.97    6.16
  19   8 -21   11.91   18.93
  21   2  -3   66.10   10.80
  19   3  -4   34.61   10.56
  18   1   1  206.02    8.25
   7   8 -21    0.98   13.95
  15   7 -14   12.67   15.47
  18   7 -15   26.66   17.38
  24   6 -14   83.63   18.49
  15   2  -1   65.69    7.69
   4   8 -24   23.00   14.21
  18   7 -13   47.03   14.97
  -4   5 -17  -30.89    7.42
   6   8 -28   38.81   16.59
  10   8 -20   24.04   14.63
  -2   6 -28   13.06   12.22
  11   7 -14    6.29   13.30
   6   8 -22   56.29   14.57
 -12  -5  -5   15.27    7.91
   5   8 -23   13.09   14.30
  -7   4 -25   39.21    9.59
  -3   6 -21   48.49   10.19
  12   1   1   32.59    5.37
  -2   6 -26    8.66   11.72
  18   0   2  179.98    7.28
  -5  -1  -2  168.67    3.44
  -6   4 -16   41.04    6.22
  17   1   0  154.98    7.95
 -12  -2 -12    5.04    5.92
   1   6 -11   16.09    8.73
   0   5  -9  141.90    7.93
  10   7  -9  169.85   12.73
  -1   5 -10  380.32    8.81
   3  -3   4 5479.42   13.38
  -3   2  -5  525.42    4.38
   5   4  -3   76.01    6.52
   5   8 -15  180.91   13.26
   4   5  -5  378.80    9.24
   1  -6   5  387.62    8.38
  -5   2  -7  275.12    3.39
   3  -7   6   25.99    7.08
  -4  -4   2   51.48    5.84
  13   7 -14   36.90   14.48
  16   8 -20   46.11   17.60
  20   5  -9   42.40   13.89
  15   4  -5  455.76   11.45
   1  -4   5   24.50    5.00
  19   7 -16   86.92   18.89
  18   4  -6  198.89   11.72
  12   8 -20    0.27   15.66
  19   6 -11   -4.25   13.65
 -12  -4  -8   56.11    7.08
  17   8 -21   77.40   18.72
   9   8 -21    3.60   14.25
  13   6  -9   19.12   11.07
   0   7 -23   26.20   11.93
  18   2  -2    6.26    8.49
  19   7 -14    1.13   16.21
  22   1  -1  237.14   10.70
 -13  -3 -12  323.01    7.56
  20   7 -17   25.44   19.73
  16   7 -15    2.90   15.99
   7   2  -1   29.92    4.63
  18   8 -22   41.11   19.45
  10   1   1  122.91    5.00
   7   7 -16   63.49   13.20
   2   7 -29   10.70   14.58
  11   8 -21  -43.28   15.50
 -14  -3 -15    3.28    7.26
  21   7 -18   23.60   18.27
   4   8 -26    0.24   14.92
  14   5  -7  250.50   11.50
   7  -6   7    3.47    5.65
  22   7 -19    9.00   19.04
   8   8 -22   -3.14   14.27
  21   5 -10   14.91   14.03
  17   5  -8  174.37   12.06
   6   7 -17   -3.53   11.24
  11   6  -9   12.77   11.11
  14   3  -3   11.73    7.82
   2   7 -27   25.87   13.88
  20   6 -12   95.45   15.74
  -2   5 -15   23.85    7.42
  14   7 -15   53.55   15.65
  22   2  -4    5.45   11.10
   5   8 -25   -2.98   14.96
   5   7 -18   15.82   11.65
   1   7 -22    2.91   11.86
  -2   6 -20    1.85    9.74
  22   0   0   40.44    8.76
  20   3  -5    7.43   10.92
  13   2  -1  140.83    7.11
   9  -7   8    0.17    6.26
  -7   3 -14  118.10    4.79
  13  -6   7   13.10    4.83
   0  -7   5  240.86    8.98
   6   6  -8  226.28   10.57
   8  -6   6  313.79    6.89
  14   9 -15  194.28   18.54
   6  -9   7  175.57    9.42
   4  -6   6   66.11    6.59
  -4   2  -6   35.10    2.85
   9   9 -18  218.24   17.27
   0  -3   3  213.42    5.14
  12   7  -9  166.68   13.92
   6  -6   6  390.60    7.81
  -2  -4   2  486.08    7.38
   7   8 -23   56.25   14.87
  17   7 -16    7.73   16.99
  12   7 -15   -9.78   14.18
   6   8 -24   50.39   15.33
  21   7 -16   55.62   17.88
 -13  -5  -8   91.91    8.29
 -14  -4 -12   -8.09    7.40
  12   8 -22  -20.67   16.04
  -1   5 -14  114.53    7.94
   4   7 -19   87.23   12.37
  22   7 -17  114.57   19.37
  13   4  -5  943.91   12.45
   2   7 -21   66.63   12.19
  23   7 -18   -6.50   19.61
  21   6 -13   30.20   15.28
   6   3  -3   21.50    5.38
  -3  -2   1   68.15    3.65
   3   7 -20   -0.39   11.65
  -1   6 -29   23.26   12.93
  18   7 -17   44.14   16.54
   5   6 -13   84.25   10.97
  12   5  -7   25.76    9.42
  -5   5 -20   -0.33    8.12
  17   3  -4  209.49   10.45
   0  -7   7   12.15    7.77
   9   8 -23  -20.14   15.19
  12   3  -3  343.75    8.89
  15   7 -16    9.11   15.74
  -1   6 -19  137.14   10.29
  17   7 -14    6.43   14.94
  22   6 -14   13.26   17.05
  19   7 -18    3.63   16.91
  17   6 -11  141.33   13.65
   0   5 -13   74.50    7.55
   3  -6   7    2.18    6.32
   9  -6   7    9.89    5.40
   9   2  -1  591.66    7.80
  -4   5 -27    3.76   11.65
  13   8 -23   28.08   17.23
  14   6 -10   15.54   11.77
  16   4  -6  103.69   10.63
  11   8 -23   65.57   16.73
  21   1  -2   -0.92   10.15
  11   2  -1 1008.96    9.72
  20   7 -19  105.43   18.15
   2   6 -16  176.48   10.36
   8   8 -24   31.35   16.00
   3   7 -28   -5.86   14.23
   6   8 -26    9.66   15.71
  18   5  -9  371.63   13.78
  -1   6 -27   18.22   12.20
  21   7 -20   15.14   18.74
  23   6 -15  121.52   18.22
  23   1  -2   -7.42   15.19
  23   2  -5    7.95   11.57
  13   7 -16   16.53   14.83
   8   7 -17  141.34   12.59
  10   5  -7    0.30    8.50
   0   6 -18  205.20   10.49
   7   8 -25   38.61   15.67
   1   6 -17   15.05    9.55
  -1   6 -25   26.49   11.58
   3   6 -15  106.93    9.67
  -4   5 -25   31.20   10.08
 -11  -1 -12   28.87    4.79
   8  -9   9  107.77    7.82
  -6   4 -20   13.51    8.12
   4  -3   5   13.86    3.36
  -8   3 -19   58.67    6.62
 -10   2 -20   -1.58    4.53
   5   7 -12  263.92   12.19
  10  -7   7   88.49    6.76
  -2  -5   3  225.96    7.18
 -10  -2  -8  204.24    6.14
   4   7 -13  183.06   11.91
   3   7 -14  255.40   12.46
  -2  -6   4  220.48    8.09
  -1  -5   4   47.58    6.13
  15   7 -10  205.90   15.31
  10   3  -3  257.72    7.91
  11   4  -5  264.90    9.03
  16   7 -17   90.17   15.75
   1   7 -24   14.62   12.42
   8   3  -3  418.23    7.53
  15   5  -8   64.86   10.51
   7   7 -18   74.33   12.45
   6  -9   9    3.77    8.37
   7   4  -5  354.01    8.20
  10   8 -24   17.20   16.72
  19   1   0    8.74   12.12
 -10  -6   0    4.79    8.50
   6   7 -19   50.38   12.44
  12   6 -10   24.58   10.60
  10   6 -12   61.99   11.96
  16   2  -2   15.12    7.84
   9   4  -5   47.79    7.53
   9   8 -25   94.32   16.73
  17   7 -18   12.58   16.17
  12   6 -12   -5.35   11.90
 -12  -3  -9   -2.82    6.57
   7   8 -27   -1.72   16.26
 -10  -2  -6    3.07    5.03
  14   7 -17   66.43   14.50
 -13  -4  -9   43.24    7.16
   8   8 -26   87.82   16.31
   2   7 -23   28.66   12.61
   4   7 -29   10.01   15.22
  13   8 -25   -9.79   17.44
  19   5 -10   72.49   13.33
  -9  -5   0   22.31    7.74
  -2   6 -22   11.07   10.34
  15   1   0   13.21    6.19
  11   8 -25   49.54   16.54
  18   7 -19   36.83   16.99
   5   7 -20   75.61   12.32
  11  -7   8   13.28    6.09
  21   7 -22   38.52   21.86
  -4   5 -19  144.08    8.78
  -8  -4   0  789.82    9.07
  15   6 -11  162.61   12.76
  19   7 -20   17.41   17.86
  20   7 -21   20.53   18.65
   3   7 -22   13.99   12.30
  24   1  -3    9.85   10.85
   4   7 -21  117.02   12.95
  18   1  -1   42.66    8.11
   9   7 -18   29.04   12.58
  22   1  -3    4.13   11.18
   0   6 -28  -12.04   12.43
  -6   4 -22    7.85    8.74
  -6   4 -24    7.00    9.49
  19  -2   3  158.54    6.17
  12  -4   6   16.27    2.50
   6   8 -16  159.05   14.21
   5  -8   7   84.29    7.96
  -1  -3   2 2745.41   11.47
  10   9 -19  165.16   17.69
   8   6  -8  119.52   10.48
   8  -3   5   74.45    3.03
   7  -5   6    0.02    4.89
   9  -5   6   60.92    4.88
  -3  -6   3  800.03   10.90
  12  -7   7   70.73    6.43
  -5  -7   2  180.72    9.20
 -13  -2 -17  155.92    6.93
  -8  -4  -2  137.70    7.30
  -7  -4  -1   86.44    6.65
  19   6 -13   23.69   14.91
  10   8 -26    0.48   17.00
  15   7 -18  -12.98   15.03
  -9  -6   1   45.23    8.40
   8   8 -28   39.38   16.77
   9   8 -27    9.46   17.06
  13   5  -8   11.23   10.15
 -14  -5  -9   46.42    8.38
   8   7 -19    3.72   12.88
  14   4  -6  102.39    9.54
  -8  -5   1   34.06    7.52
 -11  -5  -2   20.14    7.63
  16   5  -9  670.53   14.41
  20   6 -14  155.47   16.16
  28   2 -10    6.76   15.66
  16   7 -19   -1.32   16.10
   0   6 -26  -11.94   11.97
  -1   6 -21   19.25   10.37
  10   8 -28    2.20   17.47
   2   7 -25   -1.89   13.06
   5   7 -28  -10.06   15.01
  20   2  -4    3.53    9.93
  13   6 -13   76.39   13.31
   7   7 -20   -9.95   12.86
  21   6 -15   20.46   15.91
  -3   5 -28   15.85   12.60
  20   7 -23   -7.06   21.41
   5   1   0  789.63    5.63
  25   1  -4    2.57   16.66
   4   2  -2  462.77    5.59
  24   6 -18  -30.13   18.69
  16   6 -12   84.94   13.38
  -3   5 -18   15.50    8.17
  13   6 -11   13.27   11.17
  19   7 -22   40.80   18.69
  18   7 -21  -13.82   17.28
 -11  -2  -9   11.87    5.39
   5   6 -15   17.38    9.72
  22   6 -16   15.99   17.19
  -8  -1  -5   16.37    3.74
  10   7 -19   24.96   13.21
  -2   6 -24   96.38   11.40
   3   6 -17   26.55    9.98
  -2   4 -12    8.05    5.81
  19  -1   2   90.37    6.66
   4   5 -11   39.08    8.42
   3   7 -24   -1.56   12.90
   4   6 -16  139.16   10.30
   0   6 -20   15.33   10.13
   0   4 -10   56.42    6.75
  -3   5 -26    7.66   11.80
  -1   4 -11  115.70    6.18
  -3   5 -24   -7.02   11.00
  -8   3 -21   11.84    6.98
  -6   4 -18   50.31    6.82
  -8   3 -23   24.82    7.75
  -7   2 -11   23.06    2.99
 -10   2 -22    2.66    5.51
   2   3  -3  110.92    5.35
 -11  -2 -11  238.40    6.55
   3  -4   5   96.85    5.05
  16   7 -11  370.81   17.00
  10   7 -11  120.07   12.76
   1  -7   6   15.31    7.14
   4   4  -4   93.94    6.75
  -8  -3  -3  316.91    6.97
   0  -8   6   14.29    8.28
   5  -5   6  186.07    6.19
   2   6 -12  242.06   10.35
   1   6 -13  213.43   10.24
  -9  -4  -3  430.64    8.77
  13  -1   4   41.94    4.10
  -6   4 -26   40.61   10.24
  11   5  -8  215.86    9.88
   6   7 -21   14.02   13.18
   6   7 -29   21.13   15.55
   9   7 -20  -10.42   13.01
   7   5  -8   10.94    8.67
  -7  -3   0   65.55    4.96
  14   2  -2   27.96    6.94
   5   7 -22    5.56   12.62
  -8  -3  -1   11.07    5.15
  15   7 -20   20.35   16.11
   1   6 -29  -20.31   13.28
   9   5  -8   55.29    8.77
 -11  -4  -5    4.39    7.00
  17   5 -10   90.25   12.29
  20   1  -1  178.39    9.83
  17   6 -13   65.57   14.25
  12   4  -6    2.60    8.35
  16   7 -21   23.13   17.43
  -1  -4   5   33.59    5.26
  11   7 -20   19.57   14.47
  17   2  -3  214.09    9.64
  17   7 -22   42.18   18.01
   1  -7   8   70.23    7.85
   5  -7   8   25.01    6.86
   9  -8   9   19.03    7.14
   0   5 -15    3.00    7.85
   8   7 -21   -4.66   13.54
 -14  -3 -13    3.70    6.29
  14   5  -9   22.04   10.47
  18   6 -16    7.76   16.28
  13   1   0  255.22    6.69
  -9  -3  -2   16.24    5.89
 -15  -4 -13   45.48    7.46
  22   6 -20    8.31   18.69
  10   6 -14   50.94   12.35
  24   1  -5   39.07   11.83
  14   6 -12   -3.38   12.18
  19   1  -2    2.47    8.57
  15   4  -7  713.17   12.69
  19   6 -17  -19.71   17.27
   2   5 -13  327.34    9.25
   1   5 -14   85.04    8.47
  21   6 -19   -8.66   17.68
  20   6 -18   55.29   16.89
  -4   5 -21    9.68    8.79
   7  -7   8   13.10    6.57
   2   6 -30    5.58   14.03
  -2   5 -29   23.74   13.36
  16  -1   3   16.74    5.05
   2  -6   6 1131.45   10.97
   6   7 -13  243.93   13.34
  -5  -5   2  145.74    7.35
 -10  -4  -6  116.49    7.57
  -1  -6   5   43.58    6.98
  -2  -7   5  836.51   11.74
  -1   3  -6  370.03    6.00
  -9  -3  -4 1472.96   11.27
 -10  -6  -2  655.16   11.81
  18   6 -14  145.23   14.84
   7   6 -15   96.47   10.43
   4   7 -25   12.48   13.57
  15   6 -15   52.13   15.40
   8   7 -29   12.27   18.03
  10   4  -6    2.84    7.79
   5   7 -24    9.54   13.43
 -14  -4 -10  134.46    7.65
  25   1  -6    3.30   12.25
  19   6 -15  163.87   16.31
   5   3  -4 1359.56    9.80
   6   6 -16   62.99   11.04
  12   2  -2   31.75    6.52
   8   4  -6   13.68    6.96
  26   1  -7    8.21   13.09
  20   6 -16   58.51   16.46
   0   6 -22    5.33   10.73
 -13  -5  -6   32.44    7.76
 -13  -3 -10    6.03    6.77
  22   6 -18   26.89   17.93
   4   7 -27    4.21   14.40
  16   6 -16  435.20   16.51
  21   6 -17   12.77   16.98
  16   1  -1  234.39    8.10
   5   6 -17    4.14   10.72
 -15  -5 -10    2.96    8.17
  13   6 -15   13.03   12.55
  12   5  -9  128.03   10.46
  15   6 -13   -3.34   12.78
  20   0   0   62.01    8.10
   2   6 -28   -5.14   13.43
 -10  -3  -3    4.31    5.97
  15   5 -10    2.76   10.73
  -5   4 -17  274.49    7.69
  11   6 -15   60.86   11.94
  -5   4 -27   13.52   11.10
 -13  -5  -4    2.45    7.92
  -2   5 -27   -2.40   12.62
  17   6 -17   48.46   15.24
   5   7 -26   25.21   14.30
   1   6 -21   99.74   10.88
  18   2  -4   12.13    9.48
  -3   5 -20    0.08    8.71
   2  -3   5    4.78    3.85
  -4   3 -11   -0.29    4.48
  11   1   0   19.13    5.16
  -2   5 -25   -0.87   11.92
  -5   4 -25   -0.09   10.34
  -5   4 -23   21.89    9.54
  -7   3 -18    1.71    6.33
   1   5 -10  120.65    8.18
  13   7 -12  517.70   16.81
   0  -5   5  418.85    8.03
   0   5 -11  864.96   11.46
  -9  -6  -1  260.87    9.52
  11   7 -12  226.97   14.26
  -4  -5   3  220.62    7.67
  11  -1   4  143.21    3.57
  -2   3  -7  120.75    5.08
   0   4  -8  141.36    6.69
  11  -6   7  123.35    5.67
   3  -5   6  486.71    7.91
  -3   3  -8   70.19    4.75
   9   3  -4  131.49    6.91
   7   7 -24   56.60   14.92
   6   7 -25   14.20   14.24
   2   1  -1  538.73    3.53
   7   3  -4   28.52    5.93
  18   6 -18   13.97   15.92
  20   6 -20   -1.67   17.70
  19   6 -19   -9.73   16.83
  10   2  -2    9.64    5.58
  14   6 -16   31.72   13.62
   8   6 -16  601.68   14.51
  16   6 -14   77.06   13.74
  13   4  -7  148.96    9.57
  10   5  -9 1227.65   14.48
  27   2 -11   37.94   15.70
  20   1  -3   92.21    9.59
   7   1   0   10.90    3.56
  -1   5 -30    2.30   13.95
  -4   5 -23    7.94    9.31
   3   6 -29    6.16   16.01
  26   2 -10  -16.26   14.75
  15   2  -3  298.84    9.09
   0   6 -24   77.43   11.46
   6   7 -27   -1.17   15.02
  12   6 -16   36.25   12.54
  16   5 -11   45.28   11.82
  21   6 -23   -9.48   19.50
   7   7 -26   -7.21   14.87
  20  -1   1   85.81    7.37
   7   6 -17    0.13   11.07
   7  -9  10    7.58    7.44
  15   6 -17   87.99   14.72
  17   6 -15   77.40   14.93
  -2   5 -19    6.63    8.57
   3   6 -27  -18.18   15.08
   9   1   0  271.47    5.35
  -3   3 -10  303.30    5.84
   6   6 -18  167.17   12.09
  20   6 -22    7.09   18.54
  -2   3  -9    9.92    4.97
   4   6 -30    2.96   16.95
  -1   5 -28   24.48   13.40
  -7   3 -16   61.41    5.39
 -13  -1 -18    2.64    4.30
  -9   2 -17    3.01    4.79
  10   7 -13  141.80   13.44
  -2   4 -10  163.16    6.74
  -1   4  -9 1469.91   11.62
   8   6 -10  151.27   11.12
  16   0   2  197.11    7.70
   6  -8   8  170.28    8.45
   2  -7   7  211.04    8.34
   1  -3   4 3997.54   12.93
  -8   0  -8  163.73    3.22
   2   2  -2  973.45    6.67
   1  -2   3 2498.59    8.32
  13   5 -10  162.10   10.95
  16   6 -18   37.40   14.84
   4   5 -13  280.84    9.51
   9   7 -26   25.72   16.49
   7   7 -28  -15.83   15.97
  19   6 -21   -5.72   17.96
  17   6 -19   33.69   16.30
   8   7 -27   57.60   16.38
  18   6 -20   62.61   17.46
 -14  -5  -7   -8.66    7.66
  13   6 -17   10.75   13.61
  12   7 -27   -5.85   17.38
  17   5 -12   -0.45   12.58
  21   1  -4    5.10    9.77
  13   7 -28   34.90   18.65
   3   5 -14   42.71    8.42
  10   7 -27   45.43   16.35
  11   4  -7  269.88    9.48
 -13  -4  -7   56.39    6.96
   2   5 -15   54.04    8.61
   9   7 -28   17.45   17.27
   2   6 -22  125.21   12.13
   4   6 -28    9.87   15.94
  -7  -2  -1  403.34    5.62
   2   4 -10   11.23    7.08
  11   7 -28   -5.50   17.25
  14   6 -18  -10.45   14.01
  -3   5 -22    0.09    9.41
  10   7 -29    6.04   17.38
  -1   5 -26    1.46   12.68
   8   6 -18    4.98   11.32
  14   4  -8  383.03   11.49
  17   1  -2    6.04    7.74
  -4   4 -28   -1.09   11.80
  18   5 -13    9.15   13.46
  24   5 -19    6.42   19.21
  15   6 -19   -6.14   14.77
   5  -8   9    9.66    7.50
   1   6 -25  -10.05   11.85
   5   6 -29   -7.57   16.76
  14   1  -1  601.05    8.67
  22   1  -5    8.96   10.86
   0   5 -29   41.16   14.10
  10  -5   7   13.85    4.23
  -7   3 -24   39.85    9.00
  -7   3 -22    6.40    7.93
 -14  -2 -16   13.46    5.68
  -8   2 -14   40.36    4.02
   0  -6   6  135.66    7.59
   8  -4   6  147.99    4.19
  -5  -6   3  147.09    8.39
   1   2  -3  851.38    6.32
 -11  -3  -8  149.26    6.97
 -13  -2 -15    2.93    6.14
  -9  -2  -5  507.12    7.03
   4  -8   8   37.71    7.69
  -6  -1  -3  223.61    4.03
 -12  -1 -15  206.43    5.60
  -4  -7   5  239.17    9.27
   6  -4   6    2.44    4.05
   5  -6   7   96.90    6.55
   9   6 -11  251.82   12.02
  11   5 -10  291.83   11.12
  14   5 -11   43.99   11.29
  17   6 -21   37.89   17.15
   9   4  -7 1742.07   14.18
  -1   4 -13   68.28    6.60
 -15  -4 -11   85.47    7.63
   6   6 -30   -3.28   17.19
   7   4  -7  429.01    9.04
 -11  -5   0    3.68    7.87
  28   1 -11   -3.60   15.88
   0   4 -12  149.66    6.97
  -3  -6   7   32.95    7.52
   2   6 -24   51.70   12.25
  22   0  -2    9.69    9.06
  23   1  -6    8.67   11.53
  -4   4 -26   21.66   10.96
  -2   5 -21    9.63    9.29
  21  -1   0  -10.92    7.88
  27   2 -13   80.27   17.13
   0  -6   8    1.18    6.91
  27   1 -10   13.35   14.62
   3   6 -23   23.65   12.60
   8  -6   8   37.01    5.44
   6   6 -28   -6.46   16.94
  -5   4 -19    9.81    7.28
  24   1  -7  -10.36   12.02
  15   5 -12   -3.23   11.59
  22   5 -21  -13.30   18.40
  26   1  -9   -4.84   13.61
   0   5 -27   22.94   13.63
  10   3  -5   12.59    6.82
  25   1  -8   54.19   13.07
   5   5 -14  179.80    9.73
  26   2 -12    5.74   15.44
   1   5 -30   31.55   15.07
  -4   4 -24   51.99   10.79
   7   6 -29   -4.00   17.43
 -14  -3 -11   -1.32    6.77
  16   0   0  -10.68    6.89
  -3   4 -29   -2.28   12.63
  -6   3 -15   18.73    5.17
  10  -7   9   18.85    6.09
  -9   2 -19   27.46    5.84
  -3  -6   5   72.09    7.65
   3   5 -10  190.35    9.07
   5   4  -5  150.22    7.35
   6   5  -7  257.33    9.71
  -2  -4   4  181.76    6.38
 -11  -3  -6  867.64    9.60
  -4  -6   4  414.73    9.68
   1  -5   6   39.43    6.00
   2   5 -11  382.88    9.90
  14   0   2   49.04    6.27
   2  -8   8  401.82   10.09
  -7  -1  -4   45.62    3.76
  -3  -3   2 5459.36   16.85
   2   6 -26   58.24   13.25
  12   4  -8  139.16    9.62
   4   3  -5   29.33    5.62
  12   5 -11   69.98   10.55
   8   6 -30   -9.05   18.00
  10   5 -13    8.97   11.29
 -15  -5  -8    9.93    7.99
  -1   5 -20   68.37    9.54
   0   5 -25   11.90   12.58
  18   1  -3  282.74    9.83
   4   5 -15    2.22    9.16
  -9  -4   1  850.16    9.76
   3   2  -3  815.12    6.43
  20   5 -19  186.46   18.32
 -15  -3 -14   45.43    7.06
  16   5 -13    0.37   12.94
   3   5 -16    8.68    9.27
   3   6 -25   -4.93   12.88
  22   5 -23   87.62   20.38
  23   5 -20  -27.65   18.91
  19   5 -18   52.78   17.85
 -14  -4  -8  121.27    7.42
  13   5 -14   43.45   12.81
   4  -7   9   43.92    7.04
   8   3  -5   26.01    6.19
   4   6 -24   60.25   13.18
   8  -8  10   49.13    7.53
   1   5 -28   -4.88   14.33
  -2   5 -23    3.46   10.16
  17  -1   2   -3.40    5.66
   6   3  -5  114.00    6.08
  22   5 -19  153.59   18.56
  17   5 -14   -5.33   13.04
  24   0  -4   48.96   11.15
  -4   4 -18   -4.70    7.26
  22  -1  -1  237.41    9.87
  15  -1   2   39.33    5.92
  -5   3 -14  159.28    5.75
  12   1  -1  248.43    6.75
  -3   4 -27   18.33   11.88
  -9   2 -23    6.57    7.04
  -9   2 -21   13.33    6.63
   1   5 -12  108.35    8.69
   4   6 -14  124.38   10.68
   8   5  -7  188.38    9.77
  -2  -5   5 1655.54   12.67
  10  -4   6  100.30    3.54
  -3  -7   6  139.73    8.91
 -10  -5  -1  157.16    8.54
  -3  -4   3  169.83    6.28
   4  -4   6  366.33    5.80
  10   6 -10  129.66   11.52
   3  -7   8  136.75    7.70
  -9  -4  -1  124.71    7.19
   1  -6   7   24.83    6.69
   6   0   2  304.61    3.48
  -2  -6   6  246.82    8.27
  10   5 -11   72.24   10.63
  21   5 -22   12.79   18.57
 -13  -5  -2   27.04    8.40
  25   4 -19    9.87   18.82
  21   5 -18    9.61   16.90
  18   5 -15    0.59   13.86
  13   5 -12    4.79   11.05
  11   5 -14   88.32   11.48
  10   4  -8  157.97    8.78
  14   5 -15  562.21   15.74
  20   5 -17    4.99   16.35
   4   6 -26   22.02   13.70
  20   5 -21   15.04   18.27
   1   5 -26    9.78   13.52
   6  -7   9   50.32    6.82
  -2   4 -30    2.17   12.06
  18   0   0    5.03    7.02
  15   6 -27  -63.34   18.08
  24   4 -18    2.59   18.23
   2   5 -29   -7.62   15.13
  26   3 -17   19.56   18.01
  13   4  -9   66.46    9.57
  15   1  -2   24.46    6.76
  19   1  -4   26.60    9.14
  21   5 -24   -1.61   19.82
   5   6 -25   11.17   13.52
   6   6 -24   -0.30   13.21
   6   5 -15  103.53   10.11
  15   5 -16   28.06   13.41
  14   6 -26    7.55   17.38
  -3   4 -17  111.74    7.79
  19   5 -20   48.24   17.19
  27   2 -15   13.01   17.91
  -2  -1   1  498.24    3.51
  18   5 -19   11.30   15.95
  16   5 -17  -10.43   14.10
  -5   4 -21    1.33    7.99
   5   2  -3    8.00    4.23
   8   6 -24   -1.14   14.03
  12   5 -15   12.59   11.48
  14   5 -13    0.56   12.12
  25   3 -16   35.94   18.25
   5   5 -16   39.26    9.53
   5   6 -27    1.02   14.04
  22   0  -4    8.97   11.68
   3   5 -30   -3.73   15.84
  -3   4 -25    1.50   11.04
  20   5 -23   33.37   18.52
 -12  -4  -2   29.00    7.19
 -13  -3  -8   29.95    6.65
   2   5 -27    3.56   14.53
  -6   3 -25   23.28    9.79
  -6   3 -19    4.39    7.39
  17  -2   3  204.73    5.64
   6   6 -14  259.72   12.22
   3   3  -4  837.04    8.51
   1   4  -9  691.76    9.53
   6  -5   7  356.74    6.38
 -10  -4  -2  335.17    8.31
  12   0   2  148.42    5.46
  11   6 -13  174.18   13.03
  -6   3 -27   -1.86   10.24
   6   4  -8   25.73    7.67
  14   6 -28   20.55   17.98
  -2  -5   7   14.92    6.42
  11   6 -25    4.12   15.86
   7   6 -25    8.06   14.91
   6   6 -26  -13.43   13.71
  26   2 -14   26.36   16.33
  13   6 -27   -0.81   17.77
  12   6 -26   16.59   17.24
  11   5 -12   10.20   10.95
   0   5 -21   -2.69    9.74
   3  -5   8   27.49    5.55
   4   5 -31   -3.51   16.80
  27   1 -12   28.71   15.95
  20   1  -5   14.83    9.73
  19   5 -22   -1.87   18.18
   2   4 -12  293.52    8.27
  20   5 -25  106.95   20.74
  13   5 -16    7.47   12.68
  13   6 -29    3.70   18.07
  15   5 -14   22.18   12.40
  26   0  -8   49.08   13.63
   8   6 -26   13.30   14.93
  10   6 -26    8.54   16.07
   7   6 -27  -11.19   14.82
 -14  -5  -5   56.12    8.07
  25   2 -13   57.91   16.38
  12   6 -28   -0.81   17.64
  14   4 -10   -4.52   10.02
  -1   5 -24   23.27   10.76
  -2   4 -28    4.42   12.74
  24   0  -6  209.12   12.71
   1   4 -13  215.18    8.17
  18   5 -21   26.16   16.97
  23   4 -21   60.28   21.38
   9   6 -27    0.72   15.38
  26   1 -11  128.65   15.67
  14   5 -17    9.13   13.05
   3   5 -28   37.56   15.26
   7   5 -16    8.55    9.98
   8   6 -28   -4.02   16.44
  11   6 -29   -5.60   17.16
  10   6 -28   17.67   16.48
  16   5 -15   89.21   14.02
  19   5 -24   21.88   18.45
  11   4  -9  262.36   10.01
  17   5 -20    3.84   15.63
  24   2 -12  -74.05   15.01
 -16  -4 -12    1.38    7.30
  10   6 -30   -0.40   17.80
   9   6 -29    7.25   17.02
  21   1  -6   10.43   10.52
  10   1  -1  161.89    5.75
  15   5 -18   -1.25   13.82
  11   5 -16  185.10   12.41
  16   5 -19   18.24   15.02
  24   4 -20   23.36   19.26
  -9  -3   0  802.91    8.45
  25   1 -10    2.05   13.85
  -8  -3   1   33.89    5.28
   4   5 -29   15.74   16.20
  -4   4 -20   18.96    8.07
  -6   3 -23   20.25    8.97
 -15  -4  -9   90.03    7.64
  22   1  -7  104.85   11.93
  24   1  -9   -5.27   12.82
 -14  -2 -14   14.64    5.67
  -6   3 -21   25.06    8.20
   8  -7   9   63.25    6.53
  -3   3 -12  119.10    5.91
   7  -4   7    4.27    3.72
  -8   2 -16   12.13    5.03
   7  -8   9  163.23    8.13
   4  -5   7   85.49    5.77
   4   4  -6  569.79    9.24
  -2  -7   7   83.01    8.28
 -10  -1  -9   51.59    4.42
  11   6 -11  152.53   12.60
   7   5 -10  210.20   10.42
 -12  -5  -3  239.86    9.34
  14   6 -14  222.83   15.52
  17   5 -16   -1.60   14.45
  19   5 -26   42.90   19.78
  18   5 -17  242.34   16.14
  12   5 -13   -6.57   11.69
  22   4 -20    1.96   20.04
  18   5 -23   10.15   17.62
   0   3  -9   15.13    5.46
  23   1  -8   31.56   12.22
   0   5 -23   30.22   11.02
  16   1  -3  105.63    7.99
   5   5 -30   22.55   16.86
  12   5 -17   13.77   12.62
 -10  -3  -1   61.50    5.88
   6   5 -31    8.60   17.52
  -2   4 -26   -2.71   12.04
   3  -6   9   31.20    6.72
  -1   4 -29    7.71   13.36
  17   5 -22   -2.66   16.92
  18   5 -25  129.09   19.60
 -13  -4  -5   19.31    7.50
 -11  -2  -5   20.51    5.35
  18  -1   1  213.79    7.47
   8   5 -17  -37.93   11.30
  25   3 -18   18.75   18.36
   1   5 -22    0.68   10.58
  16   5 -21    2.71   15.62
   9   4  -9    2.56    8.63
  22   4 -18    9.22   17.04
  14   5 -19   73.10   14.22
  15   5 -20   57.63   15.35
  16   4 -12    8.13   11.74
   6   1  -1  177.61    4.35
   2   5 -21   47.26   10.76
  22   4 -22   17.07   18.66
  17   5 -24   46.08   17.62
   8   1  -1  157.17    4.62
  -2   3 -11  128.87    5.76
  26   2 -16   -7.93   18.05
  18   0  -2   98.66    8.32
  -3   4 -19   14.16    7.91
   5   5 -28   19.00   15.87
  13   1  -2  150.64    6.86
 -15  -5  -6   30.19    8.16
   5  -6   9   43.85    6.21
   8   5 -31    3.31   18.04
   0   4 -30   23.08   13.13
  16  -1   1   13.06    6.61
  -5   3 -26   12.62   10.71
  -6   3 -17   13.57    5.91
  -7   2 -13   11.97    3.78
 -13  -1 -16   22.56    3.88
   4  -2   4  210.71    2.83
   3   5 -12   87.47    9.34
 -11  -4  -3  206.62    8.05
   8  -5   7  320.17    5.73
  -1  -5   6  428.33    8.03
  12   6 -14  814.36   17.36
  14  -1   3  113.93    5.21
   3  -8   9  123.76    8.52
  -1  -3   4  337.12    5.89
   6   4  -6  164.13    7.84
  12   4 -10  297.28   10.74
  21   4 -17   19.97   16.72
  -4  -2   2  467.10    5.54
  24   3 -17   18.41   17.37
   6   5 -29   35.52   16.73
   7   5 -30   32.30   17.49
   7   3  -6  208.64    7.01
  20   4 -16   18.71   15.26
  28   0 -12  106.11   18.51
  27   1 -14   14.12   16.52
  21   4 -21  190.44   19.29
   5   3  -6   57.50    6.01
  25   2 -15   76.77   17.27
   1   5 -24   -0.60   11.58
  -1   4 -27   23.26   12.93
  -4   4 -22   -5.45    9.70
  -2   4 -18   67.38    7.96
  17   1  -4  109.82    8.93
  23   3 -16   38.96   16.70
   1   4 -31    7.12   15.07
  -6  -5   5    5.29    7.30
  -3  -4   5   15.52    5.59
 -12  -5   1    5.61    8.26
   9   5 -30   -1.04   18.63
 -11  -5   2   15.79    8.21
   3   4 -13   98.02    7.97
  24   2 -14   15.97   16.08
   2   5 -23   14.62   11.59
  20   4 -20  -19.58   16.82
   4   5 -21   47.45   11.54
  26   1 -13   17.27   16.10
  21   4 -23   12.80   18.61
  13   4 -11  222.12   11.03
 -14  -3  -9    1.86    6.63
   3   5 -22   60.58   11.48
  -1  -6   9   38.44    7.35
   2   4 -14    1.31    7.79
  -1   4 -25   16.99   12.33
  25  -1  -6   10.90   13.18
   0   4 -28   -7.21   13.46
  24  -1  -5   29.94   12.29
  19  -1   0    7.27    7.30
  -5   3 -24    5.90    9.71
  -8   2 -24   11.88    8.21
  18  -2   2   39.72    6.04
  13  -1   2   -1.65    4.78
  10   0   2 2363.43   10.13
  -6  -6   4  270.49    9.12
   0   3  -7  330.12    6.30
   2  -4   6  169.42    5.42
   8   0   2 1094.14    6.48
  -1  -6   7  114.66    8.03
 -13  -2 -13  189.45    6.50
  -2  -3   5   31.42    4.79
  -6  -4   4  684.47    8.57
 -14  -4  -6   62.56    7.96
  19   4 -19   20.87   17.86
  21   4 -25    2.67   21.98
  24   3 -21   12.03   21.32
  10   4 -10  388.82   10.83
  -1  -5   8   19.47    6.55
  26  -1  -7   31.24   14.10
 -13  -5   0   47.88    8.65
   2   5 -25    2.52   12.04
  26   0 -10   87.31   16.30
   1  -7  10   19.63    7.65
  25   1 -12   12.77   14.94
 -10  -5   3  686.24   10.44
  18   1  -5    4.54    8.95
   3  -7  10   55.72    7.34
  15   5 -28   -2.14   18.70
  13   5 -24   26.35   16.37
  20   4 -22   -7.72   18.06
  12   5 -23    7.25   15.29
  10   3  -7   10.15    7.23
  21   4 -19   14.45   17.08
   7  -8  11   25.46    7.70
  14   4 -12   68.25   11.48
  -3   4 -21   -3.03    8.64
  26   2 -18    5.50   17.84
 -12  -3  -3   53.05    6.56
  -3   3 -30   23.85   11.69
  24   3 -19   11.86   18.85
  -5   3 -16   18.48    5.96
   5   5 -22    7.85   11.96
   3   5 -24   19.53   11.92
  20   0  -4   80.46    9.38
  14   5 -27   35.07   17.56
   1   4 -29   17.83   13.40
   4   5 -23   36.51   12.09
  24   1 -11   17.05   14.14
  20   4 -24    0.77   18.42
 -12  -2  -8   58.41    5.54
  20   4 -18   40.32   15.94
  27   1 -16   31.21   20.06
  14   5 -29   18.97   18.37
   7   5 -22   17.05   12.90
  19   4 -21   60.57   16.84
  19   1  -6   12.76   10.14
  20   4 -26   39.90   21.79
  14   1  -3  337.00    8.50
   3   5 -26   13.07   12.84
   7  -6   9   13.52    5.71
  -4   3 -27    6.93   10.31
   0   4 -26    9.48   12.60
 -16  -4 -10   50.35    7.56
  24   0  -8   58.75   12.72
   2   4 -30   25.05   13.65
  23   1 -10   35.48   13.10
  -4   3 -15    3.87    5.62
  11   1  -2   21.49    5.53
 -12  -2  -6   43.22    5.46
  -8   2 -18   25.30    5.93
   9  -7  10    9.37    6.24
  -8   2 -22    0.42    7.46
 -12  -1 -11   17.86    4.19
  -8   2 -20    8.98    6.64
 -11  -2  -7  192.43    5.95
 -12  -4  -6   29.44    7.29
   2  -5   7 1252.51   10.19
  -6  -5   3 1393.42   12.65
  -2  -3   3  107.70    5.24
   8   5 -11  512.01   12.72
  -4  -6   6  510.23   10.08
  -1   3  -8  365.65    6.41
  13   5 -26   59.03   17.20
  15   4 -13  439.31   13.95
  10   5 -23   15.31   14.33
   8   4 -10   21.32    8.91
  12   5 -25   47.80   16.53
  11   5 -24   69.14   15.49
  19   4 -17   -5.05   15.05
  23   3 -18   25.30   16.68
  13   5 -28   -0.20   17.37
  25   2 -17   86.84   18.11
   6   5 -23   37.16   12.40
  20   1  -7   69.15   11.10
   3   4 -31   18.32   14.66
  22   0  -6  163.03   11.31
  18   4 -16   10.70   14.21
  22   1  -9   24.75   12.34
   8   5 -23   42.65   13.75
  11   4 -11  263.72   10.80
   4   5 -25  -18.20   12.94
  -2   4 -20   53.69    9.03
  18   4 -20   99.99   16.48
 -10  -4   2   13.09    6.42
  17   4 -15   70.63   13.98
  21   1  -8  -11.41   11.51
   5   5 -24   76.86   13.21
  19   4 -23   96.02   18.78
 -11  -4   1  142.81    7.36
  12   5 -27   34.72   17.36
  -3   4 -23    3.24   10.52
   4   4 -14   -8.03    8.44
  23   3 -22   53.90   22.04
   4   5 -27   21.64   14.01
   9   5 -24    3.99   14.38
  12   5 -29   21.36   17.35
  19   4 -25   12.59   20.89
  11   5 -26   11.24   16.14
  20  -1  -1  181.57    8.87
  26   1 -15   30.22   17.24
  17   4 -19   -5.31   14.63
  10   5 -25    6.99   14.78
   7   5 -24    7.82   13.55
  22   3 -17    6.10   16.78
   1   4 -27   -2.12   13.60
   8   3  -7   24.64    6.83
   6   2  -4  253.86    5.81
  -1   4 -19    3.72    8.50
  -6  -1  -1   19.62    3.13
   5   5 -26   15.61   13.72
  11   5 -30   10.42   19.04
   6   5 -25   23.05   13.30
  11   5 -28   51.94   17.21
  24   2 -16    3.65   16.68
   0   4 -18  215.54    9.57
  16   4 -18    0.08   13.78
  18   4 -22  -12.93   16.50
   8   5 -25    4.86   14.35
 -12  -4   0   19.12    7.38
  14   4 -16  235.22   13.58
  10   5 -27  124.93   16.99
   4   2  -4    5.13    4.58
  15   4 -17   -2.58   12.99
   9   5 -26   32.18   15.34
  10   5 -29   -6.65   16.37
   6   5 -27   25.03   14.74
   2   4 -28    2.89   14.55
 -15  -4  -7   39.36    7.45
  -3   3 -28   56.50   11.21
  -4   3 -25   14.27   10.80
  21  -1  -2   15.98    8.85
  -6   2 -12   15.62    3.79
  18  -3   3   26.78    5.28
  12  -2   4   23.87    3.24
   8   5  -9  309.72   10.73
  -2  -2   2  923.28    6.46
  -1  -7   8   92.25    8.43
  -5  -6   5   85.18    8.09
   4  -6   8  730.28    9.06
  -9  -1  -6  170.80    4.68
 -11  -1 -10  161.47    4.67
  10  -6   8  128.13    5.63
   6  -6   8  547.43    7.92
 -11  -3  -4  166.42    6.79
   2  -6   8   18.83    6.47
  -5  -4   3   77.73    6.19
 -12  -2 -10  148.16    6.21
  -1  -2   3  818.92    6.07
  -5  -5   6   19.10    6.95
   7   5 -26   52.57   14.01
  21   3 -16  234.67   16.85
  11   3  -8   56.19    8.37
  10   4 -14   47.13    9.95
  12   4 -12   66.27   10.42
   9   5 -28    4.50   15.74
   8   5 -29   43.31   18.11
   7   5 -28   -3.29   15.20
   8   5 -27  107.73   15.73
  18   4 -24   57.73   17.97
  22   3 -21  -23.43   19.81
   1   3 -10    0.82    6.02
  18   4 -26   -6.04   20.88
  25   1 -14    6.24   15.41
  17   4 -21   31.20   16.42
  23   2 -15  170.52   17.02
  20   3 -15   57.09   14.75
   3   4 -29    0.81   13.93
  15   1  -4   -7.91    7.28
   9   4 -11   20.03    9.20
   4   4 -30   17.10   14.44
  27  -1 -10   26.08   15.96
   6   3  -7   25.14    5.84
  23   3 -20   39.54   17.89
  19   3 -14  170.17   14.94
  11   4 -15  114.83   11.12
  16   4 -20   40.25   14.88
  22   3 -23   -2.82   20.94
  13   4 -13   39.60   10.71
  -2   3 -13   10.43    5.63
  17   4 -23  172.44   17.58
  -8  -2   0  249.28    5.40
  26   0 -12   36.57   17.25
  25   2 -19  148.07   19.26
  16   0  -2  229.10    8.00
  22   2 -14   -7.74   14.60
  22  -1  -3   15.93    9.44
  19  -2   1   52.96    7.10
   5   4 -15  441.62   11.45
  21   3 -20   -7.62   18.37
   0   3 -11    8.68    5.58
  -9  -2  -1  516.25    6.61
  18   4 -18    7.54   15.47
  24   1 -13    5.40   15.42
  15   4 -19    2.58   13.84
  23  -1  -4   31.54   10.51
  12   4 -16   31.74   11.55
  -2   3 -29   -7.44   11.69
  -4   3 -23    1.09   10.02
  -2   4 -24   12.00   11.14
  -1   3 -12    1.27    5.74
  14   4 -18   10.41   13.05
  13   4 -17   23.99   12.11
  16   4 -28   -2.29   20.38
  -1   4 -21   13.20    9.23
  26  -1  -9   15.22   14.89
   7   4 -31   75.38   16.17
  -7   2 -25    7.33    9.16
 -14  -2 -12   12.62    5.64
  -3   3 -26   24.48   11.33
   9  -5   8   40.87    4.43
  -8  -2  -2   36.35    4.99
  -5  -5   4  937.98   10.97
   5   4  -7  513.05    9.28
   9   5 -12  290.62   12.05
   1   4 -11  136.86    7.86
   0  -5   7  136.07    6.58
  -3  -5   6  250.30    8.07
  -7   3 -20   75.00    7.53
 -10  -5   1  462.11   10.14
   9   5 -10   40.73    9.85
  14   4 -14  278.39   13.33
  21   2 -13   12.32   13.91
  22   3 -19   52.07   17.81
  17   4 -17    1.59   13.86
  16   4 -22   -1.12   15.36
  26   1 -17   34.78   19.45
  15   4 -15   63.64   12.61
  16   4 -16    6.68   12.96
  15   4 -29   19.16   20.84
   3   4 -27   41.36   14.52
   6   4 -30    6.06   14.92
   2  -6  10   44.25    6.96
  21   3 -22   17.51   20.52
  20   3 -19   14.35   18.07
  23   1 -12    4.53   13.64
   0   4 -20   -5.87    9.25
  10   4 -12   10.34    8.94
  24   2 -18    3.48   18.02
   4   4 -28   65.88   13.95
   5   4 -29   43.13   14.63
  -1   3 -30   44.79   12.57
   1   4 -19   62.63    9.38
   9   4 -31   30.31   17.37
   0  -6  10   18.84    7.17
  15   4 -21  193.27   16.42
   5  -8  11   60.83    8.23
  -5   3 -18   20.55    6.66
  21   3 -18   36.91   15.91
  15   4 -27   38.30   20.21
  25  -1  -8   39.68   14.57
  12   4 -30    1.47   19.91
  14   4 -20   34.17   13.99
   0   3 -31    0.74   13.35
   6   4 -16    0.32    9.28
  21   3 -24   31.68   21.23
   8   4 -30   -0.81   16.21
  22   1 -11   -8.58   13.10
  -1   4 -23   16.38    9.97
  25   1 -16    3.87   17.53
  24   0 -10   66.21   13.55
  13   4 -19    9.63   13.28
  10   4 -30    9.41   16.78
  12   4 -18   -6.01   12.01
  24   2 -22   -4.81   20.89
  13   3 -10  581.82   12.11
  20  -2   0    4.53    7.35
  20   3 -21    6.53   18.56
   7   4 -29   62.30   15.21
 -14  -4  -2   52.80    8.01
  24  -1  -7    5.33   12.91
  21   1 -10   34.27   12.42
  -2   3 -27   11.58   11.02
  -4   3 -17   13.88    6.44
  14  -1   1    4.60    5.77
 -16  -3 -13   -5.21    6.65
  -3   3 -24   -2.69   10.65
  -7   2 -23   66.29    8.67
  -5   2 -11  901.34    6.46
   9  -4   7    8.08    3.24
   0  -4   6  116.00    5.67
 -12  -3  -7   73.06    6.66
  -9  -2  -3  125.27    5.51
  12  -1   3  248.74    4.88
   6  -8  10  184.41    8.65
 -12  -5  -1   97.40    8.61
  -2   2  -6  110.57    3.79
  -3  -7   8  319.28    9.78
 -12  -3  -5  102.29    6.87
 -10  -4   0  110.11    7.60
  14  -2   4   82.65    4.08
   2   2  -4   62.02    4.30
   2  -2   4   73.54    3.10
   2  -7   9   16.71    7.41
  23   2 -17   18.10   16.38
  20   3 -17   29.88   15.91
  -5  -6   9    2.19    8.02
  11   4 -13   -0.92   10.80
  18   1  -7  205.88   11.14
  20   1  -9    2.99   11.37
  -5  -3   4 1363.01    9.48
   0   4 -22  159.77   10.78
   3   4 -19   14.22    9.66
  20   3 -23    5.25   20.24
  23  -1  -6    7.23   11.89
  19   3 -16  508.93   17.05
   7   4 -17   18.23   10.41
  18   0  -4   61.92    8.68
 -17  -4 -11   52.62    7.43
  24   1 -15   -1.96   16.12
 -16  -4  -8   23.64    7.35
  26   0 -14   50.98   18.20
 -10  -3   1   84.64    6.08
  12   4 -14  247.36   12.03
  22  -1  -5   13.21   11.20
  21  -1  -4    2.18   10.35
  22   2 -16   11.96   15.53
  19   3 -20   -1.15   17.52
   1   4 -21    1.41    9.95
  -9  -3   2 1729.10   11.57
   2   4 -20    0.84   10.09
  24   2 -20   52.63   19.08
  -2  -6  10   19.25    7.82
  21  -2  -1   56.59    8.43
   2  -7  11   22.65    7.64
  18   3 -15   40.68   13.63
  -3   3 -16  190.21    7.31
  14   4 -28   -1.14   19.40
  27  -1 -12    2.94   16.98
  -7  -5   6   23.62    7.53
  15   3 -12   72.27   11.29
  23   2 -21  141.37   21.28
 -14  -3  -7    7.38    6.77
   0   4 -24   15.23   12.10
   5   4 -19    2.21   10.16
  -1   3 -28   10.22   11.75
   8   4 -18   11.26   10.82
  17   3 -14    1.18   12.52
  20   3 -25   11.62   19.32
 -11  -3   0  666.10    8.57
  10   3  -9   56.06    8.34
  16   3 -13   45.19   12.19
  13   4 -25   61.56   16.63
 -11  -2  -3   13.76    5.62
  -6   2 -26   30.10    9.11
  -2   3 -15   52.46    6.87
  22  -2  -2    0.04    8.84
   3   1  -2   73.72    3.00
   2   3 -11    6.78    6.77
  -5   3 -20   67.50    8.48
   0   3 -29   13.09   12.30
  19  -3   2   76.34    6.38
   9  -6   9   10.65    5.35
  -7   2 -21    2.30    7.51
  -2   3 -25    5.68   11.45
  -7   2 -19   15.05    6.68
 -10   1 -21   36.27    5.95
 -13  -1 -14    8.04    3.73
 -12  -1 -13  111.96    4.89
   0  -3   5  368.52    5.90
 -11  -4  -1  156.19    8.18
  -4  -4   4  105.89    6.30
 -10  -2  -4   46.35    5.39
  -4  -5   5  438.16    8.76
  -7  -6   5   24.51    7.95
  -5   2  -9  484.98    4.88
  -3   2  -7 1226.16    6.74
   0  -7   9  144.39    8.50
   3   4 -11  120.11    8.37
   8   4  -8  272.91    9.61
  -4  -3   3   61.86    5.14
  19   3 -22   10.51   18.48
  21   2 -15    8.91   14.85
  18   3 -19   12.06   16.97
  23   1 -14   33.21   14.87
  13   4 -27    1.95   17.20
  13   4 -29   11.02   19.57
  23   2 -23   31.42   21.55
  12   4 -24   -7.71   14.73
   4   4 -20   17.45   10.91
   1   4 -23    5.89   10.76
  11   4 -23  192.97   15.16
   6   4 -20   -4.45   10.87
  25   1 -18   32.83   19.72
  23   2 -19   12.73   17.20
   1   3 -30   21.71   13.19
   8   4 -20    5.08   11.35
   2   3 -31    7.20   14.10
  10   4 -22   -6.68   13.33
  19   3 -24   -8.00   18.10
  -2  -5   9   63.44    7.27
   3   4 -21   -0.40   10.34
  20   2 -14  113.55   14.91
  12   4 -26    5.83   15.72
   2   4 -22   29.99   10.49
  26  -1 -11   96.74   16.74
   1   4 -25   31.25   12.66
  22   2 -20    6.92   19.65
  -1   3 -14   52.29    6.61
  12   4 -28   50.68   19.28
   1   3 -12  332.44    7.71
  25   1 -20   -7.33   21.20
   4  -7  11   43.53    7.42
  18   3 -21   -2.31   17.49
  22   1 -13   58.69   14.58
   7   4 -21    8.31   12.02
  -7  -4   5  353.57    7.91
  11   4 -25    9.52   14.89
  19   3 -26   19.12   19.19
   0   3 -13   93.78    6.56
  19   2 -13    7.68   12.52
  11   3 -10    5.63    8.54
  26  -2  -8    2.67   14.53
   5   4 -21    4.31   10.85
  19   3 -18   92.53   15.55
  11   4 -29   39.57   18.99
  26   0 -16    5.17   19.20
   8   4 -22   78.64   13.03
  11   4 -27    8.57   17.49
  10   4 -24   -0.58   14.37
   2   4 -24    7.97   11.53
  22   2 -22   23.47   20.08
   2   4 -26    6.81   13.17
  -1   3 -26   67.79   12.75
  11  -1   2   37.08    4.30
  -5   2 -27    5.78    9.81
  -4   3 -19   28.91    7.44
  -7   2 -15   77.98    4.80
  20  -3   1    5.40    6.94
  -6   2 -24    5.52    9.49
  17  -1   0  141.22    7.18
  15  -1   0   12.10    6.45
  15  -2   3   14.07    4.53
  11  -6   9    7.42    4.72
 -10   1 -19   22.75    5.53
 -12   0 -20   11.61    2.62
   5  -5   8   21.06    5.30
  12  -5   7   44.51    3.87
  -2  -6   8   70.51    7.44
 -10  -1  -7  429.28    5.38
  -4   2  -8  680.51    5.42
  18   2 -12   10.33   12.23
   9   4 -23  118.44   14.05
  18   3 -23   -3.88   18.66
  22   2 -18   -0.19   16.22
   4   4 -22   78.80   11.78
   3   4 -23  136.11   11.90
 -15  -4  -5   16.24    7.94
   6   4 -22   25.91   12.20
  17   3 -20    6.34   17.07
   5   3 -32   -5.92   15.78
  10   4 -26    6.26   14.89
   5   2  -5  199.31    5.66
  10   4 -28   28.83   18.44
  22   2 -24   17.63   21.67
  -4  -6  10   52.82    8.49
  21   1 -12    3.11   12.70
  25  -1 -10    7.63   14.86
  18   3 -17   -6.30   14.12
  21   2 -19   23.35   18.76
   8   3  -9   18.43    7.41
   9   4 -29   35.20   17.97
   6  -6  10   28.80    6.07
  14   0  -2   29.48    6.44
   3   4 -25   68.58   13.79
   9   4 -25   92.64   14.90
   7   4 -23   37.56   12.96
  12   3 -11   -1.04    9.08
  18   3 -25    6.53   17.56
   0   3 -27   19.79   11.74
   8   4 -24   12.55   13.65
   5   4 -23   37.58   11.65
  25  -2  -7    9.04   13.40
   9   4 -27   11.31   16.50
   4   3 -31   27.98   14.90
   4   4 -24   47.88   12.47
  17   3 -22   84.25   18.29
 -11  -4   3   35.96    7.17
 -12  -4   2  122.62    7.49
   8   4 -28    4.57   16.98
  17   3 -16  112.51   13.99
   4   4 -26   15.17   14.27
  20   1 -11   -7.62   12.38
   8   4 -26    3.34   15.38
   6   4 -24   -3.29   12.58
  21   2 -17   36.16   15.96
  16   3 -19   17.96   13.89
   3   3 -30    1.87   14.00
   1   3 -28   50.54   12.90
   6   4 -28   42.81   15.94
   7   3 -32   20.74   16.91
   5   4 -27   28.92   15.27
   7   4 -25  130.36   14.13
   2   3 -29    4.62   13.17
   5   4 -25   24.59   12.97
   7   4 -27    9.68   16.13
  13   3 -12  538.72   12.42
   6   4 -26    6.49   15.21
 -13  -3  -2   21.24    6.72
  16   3 -15   52.39   12.60
  23   1 -16   18.10   16.30
  -3   3 -18   39.40    7.39
  26   0 -18   74.97   20.45
  24  -1  -9   -0.91   14.12
  -4   2 -28    1.39   10.55
   3   3 -12  432.10    8.73
  19   1 -10   10.03   11.28
   8  -8  12   11.98    7.59
  -1   3 -16  127.62    7.67
  24  -2  -6    2.68   12.75
  -2   3 -17    7.95    7.19
 -16  -3 -11   18.43    6.96
  -4   3 -21    2.32    9.03
  -6   2 -14   20.59    4.61
  -9   1 -24    8.42    7.80
  18  -1  -1   60.32    7.56
  -6   2 -22   22.19    8.55
   1   3  -8  331.96    6.87
 -14  -5  -3  109.91    9.28
  -2  -7   9   81.69    8.82
   5  -4   7   38.25    4.43
  -5  -6   7  268.17    9.19
  -2  -4   6   82.39    5.76
 -13  -2 -11   80.53    5.77
  -6  -6   6  290.59    9.60
   3  -4   7  709.86    7.37
   1   1  -2  423.09    3.37
   2  -8  10  165.14    8.90
  14   3 -13    9.03   10.47
  -3  -3   6   20.40    5.12
  17   3 -24    1.90   16.81
 -13  -4   1    9.39    6.85
  24   1 -21   -1.43   20.59
  15   3 -18  407.13   15.39
  21   2 -23   27.39   20.43
  12   3 -31   20.91   18.01
  16   3 -21    5.66   16.85
   6   3 -31    4.38   15.46
  18   1  -9  360.14   12.24
  22   0 -10    8.92   12.38
  20   2 -16    5.15   14.40
 -17  -4  -9   15.26    7.32
  16   3 -23   18.43   18.19
  -2  -4   8   67.76    6.15
  21   2 -25   13.62   19.28
  14   3 -17  -13.20   12.67
  10   3 -31   23.05   17.80
  24   1 -19    0.56   20.40
   9   3 -10   44.99    8.18
  27  -2 -11   11.43   14.80
   8   3 -31   39.40   17.09
   0   3 -25   29.77   12.57
   5   3 -30   21.29   15.03
  -3   2 -29    9.58   11.29
   2   3 -13    7.91    6.81
 -10  -4   4  112.63    7.20
  23  -1  -8   42.96   13.72
  22   1 -15    1.19   14.63
  23  -2  -5   16.91   11.92
   0   3 -15  119.79    7.63
  20   2 -20   43.45   18.44
  24   0 -14  148.14   18.34
  15   3 -20  178.27   15.22
   1  -6  11   13.67    7.08
   1   3 -14  643.13    9.80
  19   2 -15   82.35   14.11
  11   3 -30   50.91   19.37
  16   3 -29   17.10   19.29
  -5   2 -25   14.50    9.34
   4   3 -29    3.73   14.38
   1   3 -26   28.12   13.02
  -2   2 -30    0.89   12.18
  19  -1  -2   35.19    8.09
  -4  -3   5   27.21    5.23
  -5  -2   3   10.11    4.26
  15   3 -22   14.40   16.70
  14   3 -27    8.30   18.63
 -14  -4   0   21.68    8.13
   3   3 -28   16.24   13.39
   7   3 -30   13.65   15.90
  20   2 -22    9.13   18.89
   2   3 -27   20.72   12.46
  22  -2  -4   14.14   11.00
  -1   2 -31   37.08   13.08
 -16  -4  -6   46.99    8.51
   9   3 -30   52.21   16.48
  20  -1  -3  124.50    9.27
  20   0  -8  500.28   13.03
  16   0  -4   22.11    7.65
  -3   3 -20    2.18    8.90
  -6   2 -20   74.39    8.07
  -5   2 -13   47.96    4.78
  13  -2   3   10.92    4.30
  12  -6   8  517.29    6.23
   4  -8  10    4.25    7.89
   1  -5   8  734.48    9.17
   1  -6   9   71.55    7.14
  14   0   0  109.56    7.18
   7  -5   8   58.85    4.94
  -1   3 -10   96.93    6.06
   7   4 -11  114.00    9.25
   4   4 -12  226.92    9.29
  10  -1   3   40.49    3.73
 -11  -3  -2  117.45    6.71
 -15  -3 -12  149.07    7.49
   7   4  -9  956.76   12.86
   1  -4   7  112.15    5.67
  -4  -6   8  222.12    9.09
  13   3 -28  107.69   19.50
  23   1 -20   -3.86   19.66
  27  -1 -14   -0.10   18.07
  14   3 -19   64.13   13.47
   8   3 -13   56.11    9.71
  18   2 -14   59.40   12.84
  21   1 -14   21.86   13.71
  10   3 -11   31.55    8.69
  20   2 -24   15.77   18.22
  23   1 -18   44.59   19.26
   6   3 -29   17.20   14.36
  19   2 -19   42.53   17.73
   4   3 -13   12.94    7.55
  26  -2 -10  -12.55   13.92
  10   3 -29    6.00   18.43
  16   3 -17   38.82   13.32
  14   3 -21   12.29   14.37
  13   3 -18    4.84   12.57
  23   1 -22   30.30   21.70
  20   2 -26   27.43   19.19
  17  -1  -2    2.61    7.84
  15   3 -28   46.17   18.34
  17   2 -13   16.16   12.24
  18   0  -6  301.20   10.48
  21  -1  -6    4.75   11.39
   8   3 -29    7.13   16.13
   1  -7  12    7.46    7.82
   9   3 -14  387.42   11.28
  13   3 -26   98.37   18.65
  11   3 -28   11.28   18.68
  20   2 -18    4.06   14.92
   5   3 -28   40.52   14.22
  12   3 -27   23.39   18.08
  12   3 -17   17.70   11.51
   3  -6  11   29.36    6.77
  -4   2 -26   36.26    9.84
  20   1 -13   72.87   13.84
  15   3 -16  335.44   14.33
  -2   3 -19    8.90    8.00
  19   2 -21   57.25   18.17
  10   3 -15   29.75   11.01
  20  -1  -5   14.01   10.69
  -3  -6  11   20.56    7.84
  11   3 -16   24.11   10.66
   0   3 -17   88.03    8.18
  14   3 -29   63.24   18.36
  24   0 -16   60.83   18.43
  13   3 -20  309.73   15.00
   4   3 -27    8.25   13.20
  19  -1  -4   24.87    9.76
   3   3 -14  251.71    8.57
  16  -2   2   99.29    5.63
  -1   3 -18    5.81    7.73
   9   3 -28   -2.36   16.65
  22   1 -19   94.32   18.71
   7   3 -28    6.99   16.17
   3   3 -26   51.95   14.17
  26  -1 -13    3.39   17.13
   1   3 -16   13.79    7.93
   3  -5  10   19.47    5.87
  -5   2 -23    4.44    9.37
  -3   2 -27   74.44   10.90
  -8   1 -25   21.60    8.85
  -9   1 -22    7.37    7.05
 -15  -2 -15    4.91    5.08
  12  -1   1   32.92    5.08
   8   4 -12  104.52   10.16
   0  -2   4  168.07    4.16
   3  -3   6  884.80    6.39
  -3  -3   4  836.75    8.04
   5  -3   6 1431.63    6.66
  -1  -7  10  329.19    9.68
  -5   3 -22  237.67   10.08
   5  -7  10  349.07    8.46
   9   4 -13  395.50   12.61
  14   3 -15   20.25   11.90
  12   3 -13   58.92   10.41
   9   2  -7 3631.25   17.39
  13   3 -14  525.25   13.54
  18   2 -18    2.57   15.66
  13   3 -30    9.58   18.40
   6   2  -6  431.82    7.27
  22   1 -17   87.38   18.31
   2   3 -15   12.21    7.51
  12   3 -25   21.15   17.14
  19   1 -12   11.51   11.94
  10   3 -27   25.45   17.16
  22   0 -12  471.62   15.59
  -8  -5   7  156.40    7.93
  19   2 -17   88.12   14.85
  11   3 -26   51.09   17.62
  19   2 -25   39.60   18.38
  25  -2  -9   30.96   14.85
   6  -8  12   35.41    7.95
  19   2 -27   30.17   19.64
   6   3 -27   36.09   15.80
   2   2 -32   28.18   14.73
  22   1 -21   57.94   20.66
  27  -2 -13   54.41   16.19
 -14  -3  -5    2.02    6.65
  18   2 -20  106.52   17.77
   3  -7  12   47.76    7.78
  18   1 -11   25.94   11.91
  22   1 -25   23.59   22.15
  -2   3 -21    6.31    9.76
  22   1 -23   81.22   21.37
   1   2 -31   21.81   13.92
  27  -1 -16   -0.21   19.68
  -2   2 -28   21.07   11.59
   9   3 -26   11.23   16.16
  11   3 -24    1.21   15.68
  12   3 -29   -2.87   16.92
  24   0 -18   34.39   19.87
   8   3 -11   69.91    8.92
  18   2 -22   10.40   17.91
   0   2 -30    1.73   13.21
  10   3 -25   40.04   15.92
  17   1 -10    9.69   10.50
  -1   2 -29   14.20   12.29
   4   3 -15   45.25    8.33
  18   2 -16   20.85   13.92
  -9  -2   1  601.96    7.45
  21   1 -16   40.37   14.77
  -2   3 -23   -5.05   10.79
  25  -1 -12   -1.06   16.01
 -10  -2   0   57.06    5.27
   2   3 -17   46.13    8.61
   1   3 -18   22.05    8.40
  -1   3 -20  315.30   10.16
   3   3 -16   48.00    8.16
  12   0  -2  336.66    7.16
  -4   2 -12  110.66    4.96
  24  -3  -5   32.95   11.10
  -4   2 -24   24.62   10.34
  17  -2   1   44.85    6.26
  -5   2 -21   36.02    8.66
 -15  -2 -13   59.33    5.40
  -7   1 -26    0.89    8.74
  -9   1 -20    0.67    6.67
  11  -5   8    7.92    3.58
  -7  -1  -2  165.00    4.27
  -1  -4   7  156.70    6.44
  13   4 -15  421.72   15.23
  -3  -6   9   22.58    7.49
  12   0   0  599.57    8.46
  -8  -1  -3  206.07    4.51
   1  -3   6  366.78    5.61
  -6  -6   8  227.64    9.34
 -13  -3  -4  154.27    7.48
   3  -8  11  232.51    9.61
  -3  -5   8  185.64    7.83
 -11  -3   2   83.92    6.50
  24  -2  -8    2.02   13.44
 -10  -3   3  229.19    7.24
  18   2 -26    3.77   18.69
   0   3 -19   39.44    8.62
 -17  -4  -7   28.42    7.67
  17   2 -19    2.85   15.91
   9   3 -24   84.05   15.75
   4   2 -32   29.78   15.52
  24   0 -20   84.69   18.86
  17   2 -15   28.46   12.64
  21   1 -20   25.70   19.03
 -12  -3   1   43.01    6.24
   5   3 -16  -13.72    8.76
  10   3 -23    2.36   14.84
  -6  -3   5  101.25    5.67
  26  -2 -12   -2.89   16.63
  20   0 -10  169.21   12.32
[truncated: 17,490,205 more chars]
